# Supplementary material for: Integrating quantitative and qualitative approaches to assess wintertime illness-related absenteeism and its direct and indirect costs among the private sector in Ulaanbaatar
Source: PLoS One. 2022 Feb 3;17(2):e0263220. doi: 10.1371/journal.pone.0263220 (PMC8812901; doi:10.1371/journal.pone.0263220)
Supplement: S4 File — (XLSX) [file pone.0263220.s004.xlsx]

## Sheet: absenteeism dataset
ID	Organization	K1	K2	K3.1	K3.2	K3.3	K3.4	K3.5	K3.6	K3.7	K3.8	K4	K4.1	K5	Q1.1	Q1.2	Q1.3	Q1.4	Q1.5	Q1.6	Q1.7	Q1.8	Q2.1	Q2.2	Q2.3	Q2.4	Q2.5	Q3	Q4	Q5.1	Q5.2	Q5.3	Q5.4	Q6	Q6_1	Q7.1	Q7.2	Q7.3	Q7.4	Q7.5	Q8	Q9	Q10	Q11	Q12	Q13A.1	Q13A.2	Q13B.1	Q13B.2
SHAL01	1	1	33	1	1	0	0	0	0	0	0	1		1	1	1	1	0	1	1	1	0	1	0	0	0	0	1	hooloi ovdoh	24	3	0	0	3	75000	0	1	0	0	0	1	4	2	4	3	8888	8888	8888	8888
SHAL02	1	1	6	0	1	1	0	0	0	0	1	1		1	0	1	0	1	1	1	0	1	1	0	0	0	0	3	haniad	8888	8888	1	0	1	200000	0	0	1	0	0	1	1	1	3	1	1	45000	1	25000
SHAL03	1	1	21	0	1	1	0	0	0	0	0	1		1	1	1	0	0	0	0	0	0	1	0	0	0	0	5	haniad	8888	8888	1	0	5	8888	0	0	0	1	0	4	4	8888	2	4	6	30000	3	100000
SHAL04	1	1	22	0	1	0	0	0	0	0	0	1		1	0	1	0	0	0	0	1	1	1	0	0	0	0	4	999	8888	8888	0	1	5	56000	0	1	0	0	0	4	4	4	4	3	1	30000	1	100000
SHAL05	1	1	26	1	0	0	0	0	0	0	1	1		1	1	1	1	1	0	1	1	1	1	0	0	0	0	5	haniad	8888	8888	0	1	5	8888	0	0	1	0	0	4	4	2	4	3	1	20000	1	50000
SHAL06	1	1	4	0	1	0	0	0	0	0	8888	1		1	1	1	1	1	1	1	1	1	1	0	0	0	0	3	haniad	8888	2	0	0	1	200000	0	0	0	0	0	1	1	1	3	1	5	500000	13	800000
SHAL07	1	1	19	0	0	1	0	0	0	0	8888	1		1	0	1	1	0	0	0	0	0	1	0	0	0	0	4	hooloi uvduh	8888	8888	1	0	1	200000	1	1	1	1	0	2	3	1	4	4	5	8888	8888	500000
SHAL08	1	1	2	0	0	0	0	0	0	0	1	1		1	1	0	0	0	0	1	0	0	1	0	0	0	0	5	tolgoi uvduj haniad hureh	8888	8888	0	0	1	25000	0	0	1	0	1	4	4	2	4	1	8888	8888	8888	8888
SHAL09	1	1	12	0	1	1	0	0	0	0	0	2		1	0	1	1	0	0	0	0	0	1	0	0	0	0	5	999	8888	8888	1	0	5	22000	0	1	0	0	0	3	3	2	2	8888	8888	8888	8888	8888
SHAL10	1	1	11	0	0	0	0	0	0	1	0	2		1	0	1	1	0	0	0	0	0	1	0	0	0	0	4	haniad	8888	8888	1	0	8888	8888	0	0	0	1	0	2	2	2	4	3	1	200000	1	8888
SHAL11	1	1	31	1	0	0	0	0	0	1	0	1		1	1	1	0	0	0	0	0	0	1	0	0	0	1	1	haniad	8888	8888	1	1	5	8888	0	0	1	1	0	4	4	4	4	3	10	25000	10	30000
SHAL12	1	1	22	0	0	0	0	0	0	0	1	1		1	1	1	0	0	0	0	0	0	1	0	0	0	0	5	haniad	8888	8888	1	0	5	8888	0	0	0	0	0	4	8888	4	4	4	8888	8888	8888	8888
SHAL13	1	1	6	0	0	0	0	0	0	0	1	3		1	1	1	1	0	0	0	0	0	1	0	0	0	0	5	999	8888	8888	0	1	5	45000	0	0	0	0	0	4	4	4	2	8888	1	8888	1	8888
SHAL14	1	1	19	0	1	0	0	0	0	1	0	1		1	1	0	0	0	0	0	0	1	1	0	0	1	0	3	haniad	2	8888	0	0	1	25000	0	0	0	0	1	1	1	1	1	1	1	5000	2	2000
SHAL15	1	1	26	1	1	0	0	0	0	0	0	2		1	0	1	0	1	1	0	0	1	1	0	0	0	0	5	999	8888	8888	0	1	5	8888	0	1	0	0	0	2	3	2	3	1	1	50000	5	130000
SHAL16	1	0	2	0	1	0	0	0	0	1	0	1	3	1	1	1	0	0	1	1	1	1	1	0	0	0	1	3	nudnii urevsel	8888	8888	0	0	8888	8888	1	0	0	0	0	1	4	1	1	1	8888	55000	8888	1500
SHAL17	1	1	15	0	0	0	0	0	0	0	0	2		1	0	0	0	0	0	0	0	0	0	0	0	0	0	5	999	8888	8888	0	1	5	8888	0	0	0	0	0	4	4	8888	4	8888	8888	8888	8888	8888
SHAL18	1	1	22	0	1	0	0	0	0	0	0	1	1	1	1	0	0	0	0	1	0	0	1	1	0	0	1	4	tolgoi uvduh	8888	8888	1	0	8888	8888	0	0	0	0	0	8888	8888	8888	8888	5	8888	8888	8888	8888
SHAL19	1	1	1	0	1	1	0	0	0	0	0	1		1	0	1	0	1	0	1	1	0	1	0	0	0	0	3	haniad	8888	8888	1	0	1	60000	0	1	0	0	0	2	3	2	3	1	2	400000	5	100000
SHAL20	1	0	20	0	1	0	0	0	0	0	0	1	2	1	1	1	1	1	1	0	0	1	1	0	0	1	0	4	haniad, angina	8888	3	0	0	3	8888	0	1	0	0	0	2	2	2	2	3	8	8888	15	10000
SHAL21	1	1	26	0	0	0	0	0	0	0	0	1		1	1	0	0	0	0	0	0	0	0	0	0	1	0	5	999	8888	8888	1	0	8888	38000	0	0	0	0	0	4	8888	8888	8888	5	4	8888	14	30000
SHAL22	1	0	15	0	1	0	0	0	1	0	0	1	1	1	1	1	0	0	0	1	1	1	1	0	1	0	0	3	haniad, hatgaa	8888	1	1	0	3	8888	0	0	0	0	0	3	4	2	1	1	2	75000	8888	50000
SHAL23	1	1	23	0	1	0	0	0	0	0	0	4		1	1	0	0	0	0	0	0	1	0	0	0	0	1	2	haniad	8888	8888	1	0	1	50000	0	1	0	0	0	3	2	3	3	1	8888	8888	8888	8888
SHAL24	1	1	28	1	0	0	0	0	0	0	0	2		1	1	1	0	0	0	1	1	0	1	0	0	0	0	1	haniad	8888	1	0	0	5	53000	0	1	0	0	0	3	4	2	4	3	8888	8888	3	250000
SHAL25	1	1	4	0	0	0	0	0	0	0	8888	1		1	0	1	0	0	1	0	0	0	1	0	0	0	0	5	haniad	8888	8888	0	1	5	16000	0	0	0	0	0	4	4	2	2	1	8888	8888	2	15000
SHAL26	1	0	53	0	1	0	0	0	0	0	0	1		8888	1	0	0	0	0	0	0	0	1	0	0	0	0	8888	999	8888	8888	0	1	5	8888	0	0	0	0	0	4	4	2	4	1	8888	8888	8888	8888
SHAL27	1	0	30	0	0	0	0	0	0	0	1	1		1	0	1	0	0	0	0	0	0	1	0	0	0	0	3	hordlogo	8888	1	0	0	5	20000	0	0	0	0	0	1	4	2	1	2	8888	8888	8888	8888
SHAL28	1	0	9	1	1	0	0	0	1	1	0	1	2	1	1	1	1	0	1	1	1	1	1	0	0	0	0	4	hatgalgaa	8888	8888	0	0	2	30000	0	1	0	0	0	3	3	2	4	3	8888	8888	10	100000
SHAL29	1	0	16	1	1	0	0	0	1	1	0	1		1	0	1	1	0	0	1	0	1	1	1	0	1	0	3	haniad	8888	8888	1	0	8888	40000	0	0	0	0	0	2	1	2	4	3	2	20000	1	100000
SHAL30	1	1	20	0	1	0	0	0	0	0	1	2		1	1	0	0	0	0	0	1	0	1	0	0	0	0	5	999	8888	8888	1	0	5	30000	0	0	0	0	0	3	4	3	3	3	8888	8888	8888	8888
SHAL31	1	0	20	0	1	1	0	0	0	0	0	2	3	1	1	1	0	1	0	1	1	0	1	0	0	0	0	3	haniad	8888	8888	1	0	5	30000	1	0	0	0	0	3	3	1	4	1	1	10000	3	100000
SHAL32	1	1	21	0	0	0	0	0	0	0	0	1		1	1	1	0	0	0	0	0	1	1	0	0	0	0	5	999	8888	8888	1	0	8888	8888	0	0	0	0	0	8888	4	8888	4	3	8888	8888	8888	8888
SHAL33	1	1	40	0	0	0	0	0	0	0	1	2		1	0	0	0	1	0	1	0	0	1	0	0	0	0	5	999	8888	8888	0	1	5	90000	0	0	0	0	0	4	4	3	2	3	8888	8888	8888	100000
SHAL34	1	0	5	0	0	0	0	0	0	0	1	1		0	1	0	0	0	0	0	1	0	1	0	0	0	0	5	999	8888	8888	0	1	5	25000	0	0	0	0	0	4	4	4	4	2	1	280000	1	350000
SHAL35	1	1	21	0	0	1	0	0	0	0	0	1		1	1	1	1	0	0	0	1	0	1	0	0	1	0	3	haniad	8888	1	0	0	1	25000	0	1	0	0	0	2	2	2	2	3	1	8888	1	8888
SHAL36	1	0	20	0	0	0	0	0	0	0	1	2		1	0	0	0	0	0	0	1	0	1	0	0	0	0	1	hooloi uvduh	8888	8888	0	1	5	8888	0	0	0	0	0	4	4	8888	4	3	8888	100000	8888	60000
SHAL37	1	1	22	0	1	0	0	0	0	0	0	1		1	1	1	1	1	0	1	0	0	1	0	0	0	0	3	haniad	8888	3	0	0	3	8888	1	1	0	0	0	3	2	1	4	3	8888	8888	3	15000
SHAL38	1	0	22	1	0	0	0	0	0	0	0	1		1	1	1	1	0	1	1	1	1	1	1	1	0	0	4	haniad hatgaa	8888	8888	1	0	5	47000	0	1	0	0	0	4	8888	8888	2	3	3	90000	10	100000
SHAL39	1	1	26	1	1	0	0	0	0	0	0	1		1	0	0	1	0	0	0	1	1	1	0	0	1	0	1	haniad hureh hordlogo boloh	8888	8888	1	0	1	40000	0	1	0	0	0	3	3	2	1	3	5	100000	20	500000
SHAL40	1	0	19	0	0	0	0	0	0	0	0	2		1	0	1	1	0	0	0	1	0	1	0	0	0	0	3	haniad	8888	2	0	0	1	30000	0	1	0	0	0	2	2	2	2	1	8888	8888	2	20000
SHAL41	1	0	20	1	1	1	0	0	0	0	0	1		1	1	1	0	0	1	0	0	0	1	0	0	0	0	3	haniad hatgaa	8888	8	0	0	3	85000	0	0	0	0	0	3	3	2	2	3	3	250000	4	200000
SHAL42	1	1	19	0	0	0	0	0	0	0	0	1		1	1	1	0	0	0	0	0	0	1	0	0	0	0	5	999	8888	8888	0	1	5	20000	0	0	0	0	0	4	4	3	4	3	8888	8888	2	10000
SHAL43	1	1	19	0	0	0	0	0	0	0	0	8888		1	1	1	1	1	0	0	0	0	1	0	0	0	0	5	999	8888	8888	0	1	5	30000	0	1	0	0	0	4	4	2	1	3	1	20000	1	25000
SHAL44	1	0	5	0	1	1	0	0	0	0	0	1		0	0	1	0	0	0	1	0	0	1	0	0	0	0	3	nuruu, buur, ue much	8888	15	1	0	1	8888	0	1	0	0	0	4	3	2	3	1	8	50000	8888	40000
SHAL45	1	1	30	0	0	0	0	0	0	0	0	1		1	0	1	0	1	0	1	0	1	1	1	0	0	0	4	999	8888	8888	1	0	5	25000	0	0	0	0	0	3	4	2	3	3	4	180000	12	120000
SHAL46	1	1	20	0	0	0	0	0	0	0	0	1	1	1	0	0	0	1	0	0	1	1	0	0	0	0	0	3	hooloi uvduh, haniad hurch haluurah	8888	3	0	0	2	8888	1	0	0	0	0	2	2	2	3	3	2	100000	5	300000
SHAL47	1	1	22	0	0	0	0	0	0	0	1	4	1	1	1	1	0	0	0	0	0	0	1	0	0	0	0	3	haniad	8888	7	0	0	2	8888	0	1	0	0	0	3	4	1	1	4	2	80000	2	60000
SHAL48	1	1	27	0	0	0	0	0	0	1	0	4		1	1	1	1	0	0	0	0	0	1	0	0	0	0	5	999	8888	8888	1	0	2	25000	0	1	0	0	0	1	1	2	4	3	1	50000	2	40000
SHAL49	1	1	18	0	0	0	0	0	0	0	1	1		1	0	1	1	0	0	0	1	1	1	0	0	1	0	3	haniad tomuu	8888	5	0	0	2	8888	0	1	0	0	0	2	2	1	2	2	8888	8888	8888	8888
SHAL56	1	1	29	1	1	0	0	0	0	0	0	2		1	0	0	0	0	1	0	0	0	1	0	0	0	0	5	999	8888	8888	0	1	5	30000	0	0	0	0	0	4	4	8888	4	3	8888	8888	8888	40000
SHAL57	1	1	36	0	0	0	0	0	0	0	1	1	a	1	1	1	0	0	0	0	0	0	1	0	0	0	0	5	999	8888	8888	0	1	5	8888	0	0	0	0	0	4	4	4	4	3	8888	8888	8888	8888
SHAL58	1	0	17	0	0	0	0	0	0	0	1	1		1	0	1	1	0	0	0	0	0	1	0	0	0	0	4	haniad	8888	8888	0	1	5	8888	0	1	0	0	0	4	8888	8888	1	3	8888	8888	8888	8888
SHAL59	1	0	13	0	1	0	0	0	0	0	0	2		1	0	1	0	0	0	1	0	0	1	0	0	0	0	4	999	8888	8888	1	0	5	34000	0	0	0	0	0	2	3	2	1	3	8888	8888	8888	8888
SHAL60	1	0	16	1	0	0	0	0	1	0	0	1		1	1	1	1	1	1	1	1	1	1	0	0	1	0	1	hatgaa, haniad tomuu, amisgaliin zamiin uvchnuud	8888	10	1	0	4	60000	0	1	0	0	0	2	3	2	3	2	4	200000	2	300000
SHAL61	1	1	33	0	1	0	0	0	0	0	0	1		1	0	1	0	0	0	0	0	0	1	0	0	0	0	8888	999	8888	8888	0	0	8888	8888	0	0	0	0	0	8888	8888	8888	8888	3	8888	8888	8888	8888
SHAL62	1	1	35	0	0	0	0	0	0	0	1	1		1	1	0	0	0	0	0	0	0	1	0	0	1	0	1	haniad	8888	8888	0	1	5	40000	0	0	0	0	0	8888	8888	8888	8888	1	8888	8888	8888	8888
SHAL63	1	1	3	0	1	0	0	0	0	1	1	1		1	1	1	1	1	1	1	1	1	1	1	0	0	0	3	999	8888	2	0	0	1	8888	1	0	0	0	0	4	4	4	2	4	8888	8888	8888	8888
SHAL64	1	1	32	0	1	0	0	0	0	0	0	1		1	0	1	0	1	0	0	0	0	1	0	0	0	0	4	999	8888	8888	0	1	5	8888	0	0	0	0	0	3	3	4	4	4	8888	8888	8888	8888
SHAL65	1	0	19	0	1	0	0	0	0	1	0	1		1	1	0	0	0	1	1	1	1	1	0	0	0	1	8888	999	8888	8888	0	0	8888	8888	0	0	0	0	0	8888	8888	8888	8888	8888	8888	8888	8888	8888
SHAL66	1	1	27	0	0	0	0	0	1	0	0	1		1	0	0	0	0	0	0	1	1	1	0	1	0	0	2	uushignii hatgalgaa, haniafd	8888	8888	0	1	5	8888	0	0	0	0	0	2	2	2	2	3	3	1100000	3	8888
SHAL67	1	0	18	1	1	0	0	0	0	0	0	1		0	0	0	1	0	0	0	0	1	1	0	0	0	0	1	haniad	8888	8888	1	0	5	8888	0	0	0	0	0	2	2	2	4	3	8888	8888	8888	8888
SHAL68	1	0	9	1	1	0	0	0	1	0	0	1	2	1	1	1	1	0	0	0	1	0	1	0	0	0	0	1	hooloin urevselt uvchin, hatgaa	8888	5	0	0	1	45000	0	1	0	0	0	3	4	1	4	3	2	100000	5	50000
SHAL69	1	1	42	1	1	0	0	0	0	1	0	1		1	1	1	1	0	0	1	0	1	1	0	0	0	0	4	999	8888	8888	1	0	8888	8888	0	0	0	0	0	4	4	1	8888	1	8888	8888	8888	8888
SHAL70	1	0	17	0	0	0	0	0	0	0	1	2		1	1	1	1	1	1	1	1	1	1	0	0	1	0	4	haniad	8888	8888	1	0	1	8888	1	0	0	0	0	1	2	2	3	3	8888	8888	3	100000
SHAL71	1	1	32	0	0	0	0	0	0	0	1	2		1	1	1	1	1	1	1	1	1	1	0	0	0	0	4	haniad	8888	8888	1	0	1	8888	1	0	0	0	0	1	3	4	3	3	8888	8888	4	60000
SHAL72	1	0	10	0	1	1	0	0	1	0	1	1		1	1	1	1	1	1	1	1	1	1	1	0	1	0	4	haniad, hooloi uvduh, haluurah	8888	1	1	0	2	25000	0	1	0	0	0	2	1	1	4	3	4	8888	10	1000000
SHAL73	1	1	27	1	0	0	0	0	0	0	1	1		1	1	1	0	0	1	0	0	1	1	0	0	0	1	5	haniad	8888	8888	0	0	8888	8888	0	0	0	0	0	2	3	3	8888	3	2	30000	3	30000
SHAL74	1	1	32	0	0	0	0	0	0	0	1	1		1	1	0	0	0	0	0	0	0	1	0	0	0	0	5	999	8888	8888	1	1	5	50000	0	0	0	0	0	4	4	3	1	3	10	200000	2	350000
SHAL75	1	1	1.5	0	0	0	0	0	0	0	1	1		1	0	0	0	0	0	0	1	0	0	0	0	0	0	5	999	8888	8888	0	0	8888	8888	0	0	0	0	0	4	4	8888	4	8888	8888	8888	8888	8888
SHAL76	1	1	31	0	1	0	0	0	0	0	0	1		1	1	1	1	0	0	0	0	1	1	0	0	0	0	4	haniad, hamar biituureh, tolgoi uvduh	96	4	0	0	1	8888	0	0	0	0	0	2	3	2	2	3	1	94000	1	40000
SHAL77	1	0	21	1	1	0	0	0	0	1	0	2		1	0	0	1	0	0	0	0	1	1	0	0	0	0	3	hatgalgaa, buur	8888	5	0	0	2	100000	0	1	0	0	0	2	2	2	4	3	2	150000	2	300000
SHAL78	1	0	12	1	1	0	0	0	0	0	0	1		1	0	1	0	0	0	0	0	0	1	0	0	1	0	1	999	8888	8888	0	1	5	8888	0	1	0	0	0	3	1	1	4	3	8888	8888	8888	8888
SHAL79	1	0	16	0	1	0	0	0	0	0	0	2		0	0	1	0	0	0	0	0	0	0	0	0	0	0	5	999	8888	8888	0	1	5	8888	0	0	0	0	0	4	4	4	4	8888	8888	8888	8888	8888
SHAL80	1	1	30	1	1	0	0	0	0	1	0	1		8888	1	1	1	0	0	1	1	1	1	0	0	0	0	4	hooloi uvduh	8888	8888	1	0	5	8888	0	0	0	0	0	4	4	4	4	3	1	8888	10	100000
SHAL81	1	1	27	1	0	0	0	0	0	0	0	1		1	0	0	0	0	0	0	1	0	1	0	0	0	0	5	999	8888	8888	0	1	5	8888	0	1	0	0	0	4	4	3	1	3	8888	8888	12	100000
SHAL82	1	0	2	1	1	0	0	0	0	0	1	1	2	0	1	1	0	1	0	0	0	0	1	1	0	1	0	5	haniad, buur, hodood	8888	2	1	0	5	20000	1	1	0	0	0	2	4	2	2	3	2	300000	3	150000
SHAL83	1	1	22	0	1	0	0	0	0	0	0	1		1	1	1	0	0	0	0	0	0	1	0	0	0	0	3	Haniad	8888	8888	1	0	5	25000	0	0	0	0	0	3	3	1	3	1	4	200000	4	150000
SHAL84	1	1	30	0	0	1	0	0	0	1	0	2		1	0	1	0	1	0	0	0	0	0	1	0	0	0	5	999	8888	8888	0	0	5	8888	0	0	0	0	0	3	1	3	3	3	2	8888	3	8888
SHAL85	1	1	40	0	0	0	0	0	0	1	8888	4		1	1	1	1	1	1	0	1	1	1	1	1	0	0	1	haniad havdar	8888	8888	1	0	5	8888	0	1	0	0	0	3	4	2	1	3	2	1000000	3	2500000
SHAL86	1	1	21	0	0	0	0	0	0	0	8888	1		1	1	0	0	0	0	1	1	0	1	0	0	0	0	5	999	8888	8888	0	0	5	8888	0	1	0	0	0	4	8888	1	4	8888	1	250000	8888	8888
SHAL87	1	1	30	0	1	0	0	0	0	0	0	2	3	1	1	1	1	1	0	0	1	0	1	0	0	0	0	5	999	8888	8888	0	0	5	8888	1	0	0	0	0	4	4	3	4	3	3	70000	1	40000
SHAL88	1	1	22	0	0	0	0	0	0	0	8888	1		1	0	1	0	1	0	1	0	1	1	0	0	0	0	3	haluursan	8888	1	0	0	1	40000	0	1	0	0	0	3	3	2	4	5	1	50000	5	100000
SHAL89	1	1	25	0	1	0	0	0	0	0	0	1		1	1	1	1	1	0	0	1	0	1	0	0	0	0	1	haniad	8888	8888	1	0	5	8888	1	0	0	0	0	2	2	2	2	3	2	50000	1	50000
SHAL90	1	1	21	0	1	0	0	0	1	0	0	1		1	1	1	1	0	0	0	1	1	1	0	0	0	0	3	haniad	8888	2	1	0	2	8888	1	0	0	0	0	4	4	2	1	3	8888	8888	3	50000
SHAL91	1	1	43	0	1	0	0	0	0	0	0	1	2	1	1	1	1	0	0	0	0	0	1	0	0	1	0	4	haniad	8888	8888	1	0	8888	8888	0	0	0	0	0	3	3	2	8888	4	1	250000	1	200000
SHAL92	1	0	7	0	1	0	0	0	0	0	0	2		1	1	1	0	0	0	0	0	0	1	0	0	0	0	1	haniad tomuu	8888	8888	0	0	5	8888	0	0	0	0	0	4	4	4	4	3	3	40000	5	30000
SHAL93	1	1	26	0	0	0	0	0	0	0	8888	1		1	1	1	1	1	1	1	1	1	1	1	1	1	1	5	999	8888	8888	0	0	8888	8888	0	0	0	0	0	3	4	8888	8888	3	8888	8888	8888	8888
SHAL94	1	1	18	0	1	0	0	0	0	0	8888	1	2	1	0	1	0	0	0	1	1	0	1	0	1	0	0	5	999	8888	8888	0	0	5	35000	0	0	0	0	0	4	2	4	3	8888	8888	8888	8888	8888
SHAL95	1	1	27	0	1	0	0	0	0	0	8888	1	2	1	1	1	0	1	0	1	1	8888	1	0	1	0	1	3	hatgaa haniad tolgoi gedes ovdoh	8888	8888	1	0	5	8888	0	1	0	0	0	3	1	2	4	8888	3	125000	20	350000
SHAL96	1	0	10	0	1	0	0	0	0	0	0	1		1	1	1	0	1	0	0	0	1	1	0	0	0	0	5	999	8888	8888	0	0	5	8888	0	0	0	0	0	3	4	3	3	3	8888	200000	8888	8888
SHAL97	1	0	6	1	1	0	0	0	0	1	0	1	2	1	1	1	1	1	1	1	1	1	1	1	1	0	0	4	999	8888	8888	1	0	8888	8888	0	1	0	0	0	4	4	1	4	3	2	300000	4	250000
SHAL98	1	1	39	1	0	0	0	0	0	0	0	1	2	1	0	0	0	0	0	0	1	0	1	1	1	0	1	1	chihriin shijin	8888	1	1	0	2	8888	0	1	0	0	0	1	8888	2	4	3	4	150000	10	550000
SHAL99	1	1	36	1	1	0	0	0	0	0	0	1		1	1	1	0	0	0	0	0	0	1	0	0	0	0	1	haniad	8888	1	0	0	1	8888	0	0	0	0	0	4	4	2	3	8888	8888	8888	8888	8888
SHAL100	1	0	11	0	1	0	0	0	0	0	0	2		1	1	0	0	0	0	1	0	1	0	0	0	0	0	3	haniad	8888	2	0	0	1	55000	1	1	0	0	0	1	3	3	1	3	1	30000	1	15000
SHAL101	1	0	23	1	0	0	0	0	0	0	0	2		1	1	1	0	0	0	0	0	0	0	0	0	0	0	1	999	8888	8888	1	0	5	40000	0	1	0	0	0	3	3	2	4	2	8888	8888	8888	8888
SHAL104	1	1	20	0	0	0	0	0	0	0	8888	1		1	0	0	0	1	0	0	0	0	1	0	0	0	0	5	haniad	8888	8888	1	0	5	25000	0	1	0	0	0	4	4	2	4	4	8888	8888	8888	8888
SHAL105	1	0	11	1	0	0	0	0	0	0	0	1		1	1	1	0	1	0	1	0	0	1	0	0	0	0	3	haniad	8888	8888	1	0	5	8888	0	1	0	0	0	1	2	2	4	3	8888	8888	8888	8888
SHAL106	1	0	21	0	0	0	0	0	0	0	8888	1		1	1	0	0	0	0	0	0	0	1	0	0	0	1	4	999	8888	8888	1	0	5	8888	0	1	0	0	0	2	2	4	4	2	8888	8888	8888	8888
SHAL107	1	0	16	1	1	0	0	0	1	0	0	1	2	1	1	1	1	1	1	1	1	1	1	1	0	0	0	1	haniad daralt ihseh	8888	7	0	0	3	35000	0	1	0	0	0	3	3	2	4	3	2	140000	4	120000
SHAL108	1	1	24	0	1	0	0	0	0	0	1	1		1	1	1	1	1	1	0	0	0	1	0	0	0	0	5	999	8888	8888	1	0	5	8888	0	1	0	0	0	4	3	2	1	3	8888	8888	8888	8888
SHAL109	1	1	21	0	0	0	0	0	0	0	1	1		1	0	1	0	0	0	0	1	0	1	0	0	0	1	5	haniad	8888	8888	1	0	8888	8888	0	0	0	0	0	8888	8888	8888	8888	8888	8888	8888	8888	8888
SHAL110	1	1	33	0	1	0	0	0	0	0	0	1		8888	1	1	1	0	0	1	0	0	1	0	0	0	0	1	haniad hooloi ovdoh	8888	8888	1	0	3	40000	0	1	0	0	0	4	3	1	2	3	3	8888	6	8888
SHAL111	1	1	39	1	0	0	0	0	0	0	0	1		1	1	0	0	0	0	0	0	0	1	0	0	0	0	1	haniad hatgaa	8888	8888	1	0	5	8888	0	1	0	0	0	2	2	2	4	3	3	100000	5	300000
SHAL112	1	1	36	0	1	0	0	0	0	0	0	1	3	1	1	1	1	0	0	0	0	0	1	0	0	0	0	4	999	8888	8888	0	0	5	8888	0	0	0	0	0	8888	8888	8888	8888	8888	8888	8888	8888	8888
SHAL113	1	1	32	0	0	0	0	0	0	0	8888	1		1	0	1	0	0	0	0	0	0	1	0	0	0	0	1	haniad	24	8888	0	0	3	8888	0	0	0	0	0	4	4	3	1	3	1	100000	3	300000
SHAL114	1	1	26	0	0	0	0	0	0	0	8888	1		1	1	1	0	0	0	1	0	0	1	0	0	0	0	5	haniad	8888	8888	0	0	5	8888	0	0	0	0	0	4	4	4	3	3	1	50000	1	25000
SHAL115	1	1	20	0	1	0	0	0	0	0	0	1		1	1	1	0	1	0	0	1	1	1	1	0	0	0	3	hatgaa	8888	8888	0	0	5	8888	0	1	0	0	0	2	3	8888	4	1	8888	8888	4	29000
SHAL116	1	0	22	0	0	0	0	0	1	0	0	1		1	1	1	1	1	1	1	1	1	1	0	0	0	0	2	999	8888	7	0	0	2	40000	0	1	0	0	0	2	2	2	8888	5	8888	8888	8888	8888
SHAL117	1	1	47	0	0	0	0	0	0	0	8888	1		1	1	1	0	0	0	0	0	0	0	0	0	0	0	5	999	8888	8888	0	0	5	8888	0	0	0	0	0	4	4	8888	3	3	8888	8888	8888	8888
SHAL118	1	1	29	1	1	0	0	0	0	0	0	1		1	1	0	0	0	0	0	0	0	1	1	0	0	0	1	haniad	16	8888	0	0	8888	8888	0	1	0	0	0	1	1	1	4	3	8888	8888	8888	300000
SHAL119	1	1	33	0	0	1	0	0	0	0	0	3		1	0	1	1	0	0	0	0	0	1	0	0	0	0	5	999	8888	8888	0	0	5	8888	1	0	0	0	0	4	4	3	2	8888	8888	8888	8888	8888
SHAL120	1	0	6	0	0	0	0	0	0	0	8888	1		1	1	1	0	0	0	0	0	0	1	0	0	1	0	4	hatgai haniad	2	8888	0	0	5	8888	0	1	0	0	0	2	2	1	4	1	4	35000	3	30000
SHAL121	1	1	52	1	1	0	0	0	0	1	0	1		1	1	1	0	0	0	0	0	1	1	0	0	0	0	1	999	8888	8888	0	0	8888	30000	0	1	0	0	0	2	2	2	2	3	8888	8888	8888	8888
SHAL122	1	1	27	1	0	0	0	0	0	0	0	1	4	1	1	0	0	0	0	0	0	0	1	0	0	0	0	1	haniad	8888	10	0	0	4	8888	0	1	0	0	0	3	3	3	1	3	5	100000	5	100000
SHAL123	1	1	33	1	1	0	0	0	0	0	0	1		1	0	0	1	0	1	0	1	1	1	1	0	1	0	1	huuhdiin haniad hundreed tatalt ogoh	8888	2	1	0	1	35000	0	1	0	0	0	1	2	1	4	3	8888	160000	8888	62500
SHAL124	1	1	2	1	0	0	0	0	0	0	0	1		1	1	1	0	0	1	1	0	1	1	0	0	0	0	5	999	8888	8888	0	0	1	8888	0	1	0	0	0	4	4	3	4	2	8888	8888	8888	8888
SHAL125	1	1	24	0	1	0	0	0	0	0	0	1		1	1	1	0	0	0	1	0	0	1	0	0	0	1	2	haniad hatgaa	8888	7	0	0	2	8888	0	0	0	0	0	3	4	3	1	1	2	100000	5	100000
SHAL126	1	1	40	0	0	0	0	0	0	1	0	1		8888	1	1	0	0	1	1	0	1	1	1	0	0	0	1	tolgoi ergeh tsus bagadah	8888	8888	0	0	1	25000	0	0	0	0	0	4	4	3	4	3	8888	8888	8888	8888
SHAL127	1	1	31	1	1	0	0	0	0	0	0	8888		1	0	0	1	0	1	1	0	0	1	0	0	0	0	1	haniad haluurah tolgoi ovdoh	8888	8888	0	0	5	30000	0	0	0	0	0	4	4	8888	4	4	8888	8888	8888	8888
SHAL128	1	0	23	1	1	0	0	0	0	0	0	1		1	1	1	0	0	0	1	0	1	1	0	0	0	0	1	haniad	8888	2	0	0	2	8888	0	0	0	0	0	3	2	2	2	3	2	50000	2	80000
SHAL129	1	1	22	1	1	0	0	0	0	0	0	1		1	1	1	1	1	1	0	0	1	1	0	0	1	0	1	haniad hatgaa	8888	2	1	0	2	40000	1	1	0	0	0	1	2	2	2	3	3	90000	10	300000
SHAL130	1	1	8888	0	0	0	0	0	0	1	0	8888		1	0	1	0	0	0	0	0	0	1	0	0	0	0	4	haniad	8888	8888	0	0	5	8888	0	0	0	0	0	4	4	3	4	8888	8888	8888	8888	8888
SHAL131	1	0	16	0	0	0	0	0	0	0	8888	1		1	0	0	0	1	1	0	0	1	0	0	0	0	0	5	999	8888	8888	0	0	5	8888	0	0	0	0	0	2	1	8888	8888	4	8888	8888	8888	8888
SHAL132	1	1	45	1	0	0	0	0	0	0	0	2		1	0	1	0	0	0	0	0	1	1	0	0	0	0	8888	999	8888	8888	0	0	8888	8888	0	0	0	0	0	8888	8888	8888	8888	3	8888	8888	8888	15000
SHAL133	1	0	7	1	0	0	0	0	0	0	8888	3		1	1	1	0	1	1	0	0	1	1	0	0	0	0	5	999	8	8888	0	0	2	30000	1	1	0	0	0	3	4	2	4	1	8888	8888	4	200000
SHAL134	1	0	8888	8888	8888	8888	8888	8888	8888	8888	8888	8888		8888	0	0	0	0	0	0	0	0	0	0	0	0	0	8888	999	8888	8888	0	0	8888	8888	0	0	0	0	0	8888	8888	8888	8888	8888	8888	8888	8888	8888
SHAL135	1	0	16	1	1	0	0	0	1	1	0	4		1	1	1	1	0	0	0	0	0	0	0	0	0	0	8888	999	8888	8888	0	0	4	8888	0	1	0	0	0	4	2	3	3	3	1	250000	1	200000
SHAL136	1	0	35	0	0	0	0	0	0	0	8888	1		1	0	1	1	0	0	0	1	0	1	0	0	0	0	1	hooloi ovdoh haniad	8888	8888	0	0	5	8888	0	0	0	0	0	3	4	2	4	3	8888	8888	2	65000
SHAL137	1	1	31	0	0	0	0	0	0	0	0	3		1	1	1	1	0	0	0	0	0	1	0	0	0	0	5	999	8888	8888	1	0	8888	8888	0	0	0	0	0	8888	8888	8888	8888	8888	8888	8888	8888	8888
SHAL138	1	1	28	1	1	0	0	0	0	1	0	2		1	0	0	0	0	0	1	0	1	1	0	0	0	0	1	haniad	8888	2	0	0	2	30000	0	1	0	0	0	2	2	2	4	3	8888	8888	2	125000
SHAL148	1	1	10	1	0	0	0	0	0	1	0	2		1	0	1	0	0	0	1	1	0	1	0	0	0	0	1	999	8888	8888	0	0	8888	60000	0	1	0	0	0	3	3	2	3	3	1	20000	2	40000
SHAL149	1	0	8	0	1	0	0	0	1	0	0	1		1	1	1	1	0	1	0	1	0	1	0	0	1	0	3	Hatgaa	8888	8888	0	0	8888	8888	0	0	0	0	0	2	2	1	2	1	8888	8888	8888	8888
SHAL150	1	1	13	0	0	0	0	0	0	0	8888	3		1	0	1	0	0	0	0	0	0	1	0	0	0	0	5	999	8888	8888	0	0	5	15000	0	1	0	0	0	4	4	2	4	3	8888	8888	8888	8888
SHAL151	1	0	20	1	0	0	0	0	0	0	0	2		1	0	1	0	0	0	1	1	1	1	0	1	0	0	3	haluurah haniad	8888	8888	0	0	5	8888	0	1	0	0	0	2	3	2	4	3	2	15000	3	20000
SHAL152	1	1	16	0	0	0	0	0	0	0	8888	2		0	0	1	0	0	1	0	0	1	1	0	0	0	0	1	haniad	8888	7	0	0	2	20000	0	0	0	0	0	4	4	4	4	3	8888	8888	8888	8888
SHAL154	1	0	8888	0	1	0	0	0	0	0	0	1		1	0	1	0	0	0	0	0	0	1	0	0	0	0	3	hordlogo	8888	8888	1	0	3	50000	1	0	0	0	0	2	2	8888	2	3	8888	300000	8888	20000
SHAL155	1	1	20	0	0	0	0	0	0	0	8888	2		1	0	0	1	0	0	0	1	0	1	0	0	0	0	5	999	8888	8888	1	0	8888	8888	0	0	0	0	0	4	8888	8888	8888	1	8888	8888	4	6000
SHAL156	1	0	6	0	1	0	0	0	0	0	0	2		1	0	0	1	0	0	0	0	0	1	0	0	0	0	1	haniad	8888	2	0	0	2	30000	0	1	0	0	0	2	3	1	4	1	8888	8888	5	50000
SHAL157	1	0	4	1	0	0	0	0	0	0	0	3		1	0	0	0	0	0	0	1	0	0	0	0	0	0	1	Boor	8888	8888	1	0	5	8888	0	1	0	0	0	3	4	8888	4	3	8888	8888	8888	8888
SHAL158	1	0	5	0	0	0	0	0	0	0	8888	1		1	0	0	0	1	0	0	0	0	1	0	0	0	0	5	999	8888	8888	0	0	8888	8888	0	1	0	0	0	4	4	3	4	1	8888	8888	8888	8888
SHAL159	1	1	18	1	1	0	0	0	0	0	0	1		1	0	0	1	1	1	0	0	0	1	0	0	1	0	8888	999	8888	8888	0	0	8888	8888	0	0	0	0	0	8888	8888	8888	8888	8888	8888	8888	8888	8888
SHAL160	1	0	10	1	1	0	0	0	1	0	0	1		1	1	1	1	1	1	0	1	0	1	0	1	1	0	1	999	8888	8888	0	0	5	20000	1	0	0	0	0	4	4	2	4	3	8888	8888	8888	8888
SHAL161	1	0	1	0	0	0	0	0	0	0	0	2		1	0	1	0	0	1	0	0	0	1	0	0	0	0	5	999	8888	8888	0	0	5	8888	0	0	0	0	0	4	8888	8888	8888	1	8888	8888	8888	8888
SHAL162	1	0	1	0	0	0	0	0	0	0	8888	1		1	0	1	0	0	0	0	0	0	0	0	0	0	0	5	999	8888	8888	0	0	1	25000	0	1	0	0	0	4	4	2	3	3	8888	8888	10	100000
SHAL163	1	0	6	1	0	0	0	0	0	0	0	2	3	1	1	1	1	0	0	0	1	0	1	0	0	1	0	5	999	8888	8888	1	0	5	8888	0	0	0	0	0	3	4	3	2	3	8888	8888	8888	8888
SUU02	2	0	8888	8888	8888	8888	8888	8888	8888	8888	8888	8888		8888	1	1	0	1	1	0	0	1	0	0	0	0	0	1	Ханиад хүрсэн хоолой өвдсөн	8888	8888	0	0	8888	8888	0	1	0	0	0	4	4	2	4	3	1	8888	3	40000
SUU03	2	0	8888	8888	8888	8888	8888	8888	8888	8888	8888	8888		8888	1	1	1	1	1	0	0	0	0	0	0	0	0	8888	999	8888	8888	0	0	8888	8888	0	0	0	0	0	1	2	8888	4	3	8888	8888	2	50000
SUU04	2	0	8888	8888	8888	8888	8888	8888	8888	8888	8888	8888		8888	1	1	0	1	1	1	1	1	0	0	0	0	0	1	Уушигны хатгалгаа	8888	10	0	0	8888	8888	0	1	0	0	0	3	4	1	4	3	3	50000	5	80000
SUU05	2	0	8888	8888	8888	8888	8888	8888	8888	8888	8888	8888		8888	1	1	1	1	1	1	1	1	0	0	0	0	0	4	999	8888	8888	0	0	8888	8888	0	1	0	0	0	1	1	1	4	3	3	25000	5	75000
SUU06	2	0	8888	8888	8888	8888	8888	8888	8888	8888	8888	8888		8888	1	1	0	1	1	1	0	1	0	0	0	1	0	4	999	8888	8888	0	0	8888	8888	0	1	0	0	0	4	4	2	3	3	8888	30000	8888	30000
SUU07	2	0	8888	8888	8888	8888	8888	8888	8888	8888	8888	8888		8888	1	1	1	1	1	1	0	1	0	0	0	0	0	1	Ханиад хүрсэн толгой өвдсөн , дотор муухай оргисо	2	8888	0	0	8888	8888	0	1	0	0	0	4	4	2	4	3	8888	8888	3	30000
SUU08	2	0	8888	8888	8888	8888	8888	8888	8888	8888	8888	8888		8888	1	1	1	1	1	1	0	0	0	0	0	0	0	1	999	8	8888	0	0	8888	8888	0	1	0	0	0	2	2	1	8888	3	1	40000	1	25000
SUU09	2	0	8888	8888	8888	8888	8888	8888	8888	8888	8888	8888		8888	1	1	1	1	1	1	0	1	0	0	0	0	0	8888	999	8888	8888	0	0	8888	8888	0	0	0	0	0	3	4	8888	8888	1	8888	8888	2	53000
SUU10	2	0	8888	8888	8888	8888	8888	8888	8888	8888	8888	8888		8888	0	1	1	1	1	1	0	0	0	0	0	0	0	4	999	8888	8888	0	0	8888	8888	0	1	0	0	0	2	3	2	4	8888	1	8888	1	20000
SUU11	2	0	8888	8888	8888	8888	8888	8888	8888	8888	8888	8888		8888	0	1	1	1	1	1	1	1	0	0	0	0	0	4	999	8888	8888	0	0	8888	8888	0	0	0	0	0	4	8888	2	4	3	1	40000	2	70000
SUU12	2	0	8888	8888	8888	8888	8888	8888	8888	8888	8888	8888		8888	0	1	1	1	1	1	0	1	0	0	0	0	0	8888	999	8888	8888	0	0	8888	8888	0	0	0	0	0	4	4	3	4	3	8888	8888	8888	8888
SUU13	2	0	8888	8888	8888	8888	8888	8888	8888	8888	8888	8888		8888	1	1	1	1	1	1	1	1	0	0	0	0	0	4	999	8888	8888	0	0	8888	8888	0	0	0	0	0	3	1	8888	8888	5	8888	8888	8888	8888
SUU14	2	0	8888	8888	8888	8888	8888	8888	8888	8888	8888	8888		8888	1	1	1	1	1	1	1	1	0	0	0	0	0	3	хатгалгаа	8888	14	0	0	8888	8888	0	1	0	0	0	3	3	8888	4	3	3	8888	10	100000
SUU15	2	0	8888	8888	8888	8888	8888	8888	8888	8888	8888	8888		8888	0	1	1	1	1	1	0	1	0	0	0	0	0	1	999	1	8888	0	0	8888	8888	0	1	0	0	0	4	4	3	3	8888	3	17000	6	30000
SUU16	2	0	8888	8888	8888	8888	8888	8888	8888	8888	8888	8888		8888	0	1	1	1	1	1	0	0	0	0	0	0	0	3	өвдөгний яс ургалт	8888	8888	0	0	8888	8888	0	0	0	0	0	2	4	2	4	5	8888	8888	8888	8888
SUU17	2	0	8888	8888	8888	8888	8888	8888	8888	8888	8888	8888		8888	1	1	1	1	1	1	1	1	0	0	0	0	0	1	ханиалгаад	8888	5	0	0	8888	8888	0	1	0	0	0	2	2	2	4	3	3	15000	10	30000
SUU18	2	0	8888	8888	8888	8888	8888	8888	8888	8888	8888	8888		8888	0	1	1	1	1	1	0	0	0	0	0	0	0	8888	999	8888	8888	0	0	8888	8888	0	0	0	0	0	8888	8888	8888	8888	3	8888	8888	1	20000
SUU19	2	0	8888	8888	8888	8888	8888	8888	8888	8888	8888	8888		8888	1	1	1	1	1	1	0	1	0	0	0	0	0	1	хатгаа авсан, бөөр өвдсөн	8888	10	0	0	8888	8888	0	1	0	0	0	3	2	2	1	3	8888	8888	2	100000
SUU20	2	0	8888	8888	8888	8888	8888	8888	8888	8888	8888	8888		8888	0	1	1	1	1	1	0	0	0	0	0	0	0	1	999	1	8888	0	0	8888	8888	0	1	0	0	0	3	3	2	4	3	5	8888	10	8888
SUU21	2	0	8888	8888	8888	8888	8888	8888	8888	8888	8888	8888		8888	1	1	1	1	1	1	0	1	0	0	0	0	0	1	999	8888	3	0	0	8888	8888	0	1	0	0	0	3	3	2	4	3	8888	40000	8888	160000
SUU22	2	0	8888	8888	8888	8888	8888	8888	8888	8888	8888	8888		8888	0	1	1	1	1	1	1	0	0	0	0	0	0	2	толгойн судасны нарийсал	8888	8888	0	0	8888	8888	0	1	0	0	0	3	1	2	4	3	1	100000	3	200000
SUU23	2	0	8888	8888	8888	8888	8888	8888	8888	8888	8888	8888		8888	1	1	1	1	1	1	0	0	0	0	0	0	0	1	ханиад, хоолой өвдсөн	8888	8888	0	0	8888	8888	0	1	0	0	0	2	2	8888	3	3	1	50000	3	200000
SUU24	2	0	8888	8888	8888	8888	8888	8888	8888	8888	8888	8888		8888	1	1	1	1	1	1	1	1	0	0	0	0	0	4	хатгаа авсан	8888	8888	0	0	8888	8888	0	0	0	0	0	8888	3	8888	8888	3	4	50000	4	40000
SUU25	2	0	8888	8888	8888	8888	8888	8888	8888	8888	8888	8888		8888	0	1	1	1	1	1	0	0	0	0	0	0	0	1	ханиад хүрсэн	8888	14	0	0	8888	8888	0	1	0	0	0	2	2	2	4	3	8888	8888	8888	60000
SUU26	2	0	8888	8888	8888	8888	8888	8888	8888	8888	8888	8888		8888	1	1	1	1	1	1	0	0	0	0	0	0	0	4	ханиад хүрсэн	8888	8888	0	0	8888	8888	0	0	0	0	0	4	4	8888	4	8888	8888	8888	8888	8888
SUU27	2	0	8888	8888	8888	8888	8888	8888	8888	8888	8888	8888		8888	0	1	1	1	1	1	0	0	0	0	0	0	0	4	999	8888	8888	0	0	8888	8888	0	1	0	0	0	3	3	2	4	3	8888	8888	2	15000
SUU28	2	0	8888	8888	8888	8888	8888	8888	8888	8888	8888	8888		8888	1	1	1	1	1	1	0	1	0	0	0	0	0	4	999	8888	8888	0	0	8888	8888	0	1	0	0	0	2	2	1	4	3	8888	8888	8888	60000
SUU29	2	0	8888	8888	8888	8888	8888	8888	8888	8888	8888	8888		8888	0	1	1	1	1	1	0	1	0	0	0	0	0	4	ханиад	8888	12	0	0	8888	8888	0	0	0	0	0	3	2	2	4	3	3	200000	10	300000
SUU30	2	0	8888	8888	8888	8888	8888	8888	8888	8888	8888	8888		8888	1	1	1	1	1	1	0	0	0	0	0	0	0	4	ханиад	8888	8888	0	0	8888	8888	0	0	0	0	0	3	3	8888	8888	8888	8888	8888	8888	8888
SUU31	2	0	8888	8888	8888	8888	8888	8888	8888	8888	8888	8888		8888	1	1	1	1	1	1	0	0	0	0	0	0	0	1	ханиад	8888	8888	0	0	8888	8888	0	0	0	0	0	8888	8888	2	3	3	8888	8888	8888	8888
SUU32	2	0	8888	8888	8888	8888	8888	8888	8888	8888	8888	8888		8888	0	1	1	1	1	1	1	0	0	0	0	0	0	1	уушигны бронхит	8888	8888	0	0	8888	8888	0	1	0	0	0	2	4	2	4	3	8888	8888	8888	50000
SUU33	2	0	8888	8888	8888	8888	8888	8888	8888	8888	8888	8888		8888	1	1	1	1	1	1	0	0	0	0	0	0	0	4	хатгаа	8888	8888	0	0	8888	8888	0	1	0	0	0	1	3	2	3	3	8888	15000	8888	100000
SUU34	2	0	8888	8888	8888	8888	8888	8888	8888	8888	8888	8888		8888	0	1	1	1	1	1	0	1	0	0	0	0	0	4	999	8888	8888	0	0	8888	8888	0	1	0	0	0	3	4	2	4	3	6	300000	10	300000
SUU35	2	0	8888	8888	8888	8888	8888	8888	8888	8888	8888	8888		8888	1	1	1	1	1	1	0	0	0	0	0	0	0	4	999	8888	8888	0	0	8888	8888	0	1	0	0	0	4	4	3	4	1	8888	8888	8888	5000
SUU36	2	0	8888	8888	8888	8888	8888	8888	8888	8888	8888	8888		8888	1	1	1	1	1	1	0	0	0	0	0	0	0	4	999	8888	8888	0	0	8888	8888	0	0	0	0	0	4	4	8888	8888	4	8888	8888	8888	100000
SUU37	2	0	8888	8888	8888	8888	8888	8888	8888	8888	8888	8888		8888	1	1	1	1	1	1	0	0	0	0	0	0	0	3	бөөр өвдсөн	8888	8888	0	0	8888	8888	0	0	0	0	0	2	4	2	4	3	1	20000	3	80000
SUU38	2	0	8888	8888	8888	8888	8888	8888	8888	8888	8888	8888		8888	0	1	1	1	1	1	0	0	0	0	0	0	0	4	999	8888	8888	0	0	8888	8888	0	1	0	0	0	4	8888	3	4	3	3	50000	3	120000
SUU39	2	0	8888	8888	8888	8888	8888	8888	8888	8888	8888	8888		8888	1	1	1	1	1	1	0	0	1	0	0	0	0	1	ханиад харшил хатгаа	8888	5	0	0	8888	8888	0	1	0	0	0	2	3	2	2	3	4	8888	3	30000
SUU40	2	0	8888	8888	8888	8888	8888	8888	8888	8888	8888	8888		8888	0	1	1	1	1	1	0	0	0	0	0	0	0	4	ханиад	8888	8888	0	0	8888	8888	0	0	0	0	0	4	4	8888	4	3	8888	8888	1	18000
SUU41	2	0	8888	8888	8888	8888	8888	8888	8888	8888	8888	8888		8888	1	1	1	1	1	1	1	1	0	0	0	0	0	1	999	8888	1	0	0	8888	8888	0	1	0	0	0	1	1	1	2	3	4	100000	20	300000
SUU42	2	0	8888	8888	8888	8888	8888	8888	8888	8888	8888	8888		8888	1	1	1	1	1	1	0	0	1	0	0	0	0	4	хоолой өвдөх	8888	8888	0	0	8888	8888	0	1	0	0	0	1	3	2	4	1	8888	8888	2	20000
SUU43	2	0	8888	8888	8888	8888	8888	8888	8888	8888	8888	8888		8888	1	1	1	1	1	1	1	1	0	0	0	0	0	1	ханиад, хатгаа	8888	8888	0	0	8888	8888	0	0	0	0	0	3	3	1	4	3	3	8888	1	160000
SUU44	2	0	8888	8888	8888	8888	8888	8888	8888	8888	8888	8888		8888	1	1	1	1	1	1	0	0	0	0	0	0	0	2	999	8888	21	0	0	8888	8888	0	1	0	0	0	2	4	3	4	1	3	24000	3	62000
SUU45	2	0	8888	8888	8888	8888	8888	8888	8888	8888	8888	8888		8888	0	1	1	1	1	1	1	0	0	0	0	0	0	8888	999	8888	8888	0	0	8888	8888	0	0	0	0	0	3	3	8888	4	3	3	50000	5	100000
SUU46	2	0	8888	8888	8888	8888	8888	8888	8888	8888	8888	8888		8888	1	1	1	1	1	1	0	1	0	0	0	0	0	1	ханиад	8888	2	0	0	8888	8888	0	1	0	0	0	4	3	2	2	5	8888	35000	8888	45000
SUU47	2	0	8888	8888	8888	8888	8888	8888	8888	8888	8888	8888		8888	0	1	1	1	1	1	0	0	0	0	1	0	0	4	999	8888	8888	0	0	8888	8888	0	1	0	0	0	4	8888	2	4	4	3	8888	6	90000
SUU48	2	0	8888	8888	8888	8888	8888	8888	8888	8888	8888	8888		8888	0	1	1	1	1	1	0	1	0	0	0	0	0	4	999	8888	8888	0	0	8888	8888	0	1	0	0	0	2	2	2	2	3	8888	8888	2	10000
SUU49	2	0	8888	8888	8888	8888	8888	8888	8888	8888	8888	8888		8888	1	1	1	1	1	1	1	1	1	0	0	1	0	4	ханиалга, толгой өвддөг	8888	9	0	0	8888	8888	0	1	0	0	0	3	1	2	4	3	2	130000	3	100000
SUU50	2	0	8888	8888	8888	8888	8888	8888	8888	8888	8888	8888		8888	1	1	1	1	1	1	0	1	0	0	0	0	0	1	ханиад, нүд өвдөх	24	3	0	0	8888	8888	0	0	0	0	0	3	3	2	1	3	1	50000	3	60000
SUU51	2	0	8888	8888	8888	8888	8888	8888	8888	8888	8888	8888		8888	1	1	1	1	1	1	0	0	0	0	0	0	0	1	Ханиад хүрсэн	8888	8888	0	0	8888	8888	0	0	0	0	0	4	4	8888	4	3	8888	8888	8888	10000
SUU52	2	0	8888	8888	8888	8888	8888	8888	8888	8888	8888	8888		8888	0	1	1	1	1	1	0	0	0	0	0	0	0	8888	999	8888	8888	0	0	8888	8888	0	0	0	0	0	8888	8888	1	8888	3	8888	8888	1	40000
SUU53	2	0	8888	8888	8888	8888	8888	8888	8888	8888	8888	8888		8888	1	1	1	1	1	1	0	0	0	0	0	0	0	1	Ханиад томуу	8	8888	0	0	8888	8888	0	1	0	0	0	2	2	2	4	3	3	130000	1	120000
SUU54	2	0	8888	8888	8888	8888	8888	8888	8888	8888	8888	8888		8888	1	1	1	1	1	1	1	0	1	0	0	0	0	1	Ханиад	8888	7	0	0	8888	8888	0	1	0	0	0	2	1	1	4	3	11	8888	11	15000
SUU55	2	0	8888	8888	8888	8888	8888	8888	8888	8888	8888	8888		8888	1	1	1	1	1	1	0	1	0	0	0	0	0	1	Ханиад хатгалгаа	8888	7	0	0	8888	8888	0	1	0	0	0	1	1	3	4	3	4	500000	10	200000
SUU56	2	0	8888	8888	8888	8888	8888	8888	8888	8888	8888	8888		8888	1	1	1	1	1	1	0	0	0	0	0	0	0	1	999	8888	8888	0	0	8888	8888	0	1	0	0	0	4	4	2	4	3	8888	8888	5	20000
SUU57	2	0	8888	8888	8888	8888	8888	8888	8888	8888	8888	8888		8888	1	1	1	1	1	1	0	0	0	0	0	0	0	1	999	8888	1	0	0	8888	8888	0	1	0	0	0	3	3	2	3	3	8888	8888	3	120000
SUU58	2	0	8888	8888	8888	8888	8888	8888	8888	8888	8888	8888		8888	1	1	1	1	1	1	1	0	0	0	0	0	0	1	999	8888	1	0	0	8888	8888	0	1	0	0	0	1	2	2	4	3	2	200000	8	250000
SUU59	2	0	8888	8888	8888	8888	8888	8888	8888	8888	8888	8888		8888	0	1	1	1	1	1	0	0	0	0	0	0	0	1	999	8888	8888	0	0	8888	8888	0	1	0	0	0	4	8888	3	2	2	2	40000	2	40000
SUU60	2	0	8888	8888	8888	8888	8888	8888	8888	8888	8888	8888		8888	0	1	1	1	1	1	0	0	0	0	0	0	0	8888	999	8888	8888	0	0	8888	8888	0	0	0	0	0	8888	8888	8888	8888	8888	8888	8888	8888	100000
SUU61	2	0	8888	8888	8888	8888	8888	8888	8888	8888	8888	8888		8888	0	1	1	1	1	1	0	1	0	0	0	0	0	1	Ханиад	8888	8888	0	0	8888	8888	0	0	0	0	0	8888	8888	2	4	3	4	8888	2	50000
SUU62	2	0	8888	8888	8888	8888	8888	8888	8888	8888	8888	8888		8888	1	1	1	1	1	1	1	0	0	0	0	0	0	3	Ханиад хүрсэн	24	8888	0	0	8888	8888	0	1	0	0	0	2	2	2	4	3	3	60000	7	260000
SUU63	2	0	8888	8888	8888	8888	8888	8888	8888	8888	8888	8888		8888	1	1	1	1	1	1	0	1	0	0	0	0	0	3	Ханиад хүрсэн, толгой өвдөх	8888	3	0	0	8888	8888	0	1	0	0	0	2	3	2	4	3	8888	40000	1	15000
SUU64	2	0	8888	8888	8888	8888	8888	8888	8888	8888	8888	8888		8888	1	1	1	1	1	1	0	1	0	0	0	0	0	1	Ханиад хүрсэн	8888	1	0	0	8888	8888	0	1	0	0	0	2	2	2	2	3	10	300000	10	500000
SUU65	2	0	8888	8888	8888	8888	8888	8888	8888	8888	8888	8888		8888	1	1	1	1	1	1	1	0	1	0	0	0	0	4	Ханиад	8888	8888	0	0	8888	8888	0	1	0	0	0	2	4	8888	4	3	5	150000	8888	270000
SUU66	2	0	8888	8888	8888	8888	8888	8888	8888	8888	8888	8888		8888	1	1	1	1	1	1	0	0	0	0	0	0	0	1	Ханиад	8888	8888	0	0	8888	8888	0	1	0	0	0	3	3	2	4	3	1	30000	2	30000
SUU67	2	0	8888	8888	8888	8888	8888	8888	8888	8888	8888	8888		8888	0	1	1	1	1	1	0	1	0	0	0	0	0	4	999	8888	8888	0	0	8888	8888	0	0	0	0	0	2	2	2	4	3	2	50000	8	240000
SUU68	2	0	8888	8888	8888	8888	8888	8888	8888	8888	8888	8888		8888	1	1	1	1	1	1	1	1	0	0	0	0	0	4	Ханиад хүрсэн	8888	8888	0	0	8888	8888	0	1	0	0	0	2	4	8888	8888	1	8888	8888	1	45000
SUU69	2	0	8888	8888	8888	8888	8888	8888	8888	8888	8888	8888		8888	0	1	1	1	1	1	1	0	1	0	0	0	0	1	Уушигны хатгалгаа	8888	8888	0	0	8888	8888	0	1	0	0	0	3	1	3	4	3	1	30000	1	40000
SUU70	2	0	8888	8888	8888	8888	8888	8888	8888	8888	8888	8888		8888	1	1	1	1	1	1	1	0	1	0	1	0	0	4	Хоолой өвдөх	8888	8888	0	0	8888	8888	0	1	0	0	0	4	8888	2	3	3	8888	8888	3	60000
SUU71	2	0	8888	8888	8888	8888	8888	8888	8888	8888	8888	8888		8888	1	1	1	1	1	1	0	1	0	0	1	0	0	4	999	8888	8888	0	0	8888	8888	0	0	0	0	0	8888	8888	2	8888	3	4	8888	4	150000
SUU72	2	0	8888	8888	8888	8888	8888	8888	8888	8888	8888	8888		8888	1	1	1	1	1	1	0	1	1	0	1	0	0	1	Ханиад хүрч, халуурдаг. Хоолой өвдөж халуурсан	8	1	0	0	8888	8888	0	1	0	0	0	3	3	2	4	3	2	40000	6	80000
SUU73	2	0	8888	8888	8888	8888	8888	8888	8888	8888	8888	8888		8888	1	1	1	1	1	1	0	1	1	0	1	0	0	1	Ханиад эдгэрэхгүй уддаг	8888	3	0	0	8888	8888	0	1	0	0	0	3	1	1	4	3	2	150000	2	300000
SUU74	2	0	8888	8888	8888	8888	8888	8888	8888	8888	8888	8888		8888	1	1	1	1	1	1	1	1	1	0	1	0	0	1	Ханиад	8888	8888	0	0	8888	8888	0	0	0	0	0	3	4	2	4	3	8888	8888	3	30000
SUU75	2	0	8888	8888	8888	8888	8888	8888	8888	8888	8888	8888		8888	0	1	1	1	1	1	0	1	1	0	1	0	0	1	Ханиад хүрч хүндрээд удаан хугацаагаар үргэлжил�	8888	8888	0	0	8888	8888	0	0	0	0	0	4	4	8888	4	3	8888	8888	2	70000
SUU76	2	0	8888	8888	8888	8888	8888	8888	8888	8888	8888	8888		8888	0	1	1	1	1	1	0	1	0	0	1	0	0	1	999	8888	8888	0	0	8888	8888	0	1	0	0	0	4	4	8888	3	3	8888	8888	8888	200000
SUU77	2	0	8888	8888	8888	8888	8888	8888	8888	8888	8888	8888		8888	1	1	1	1	1	1	0	1	0	0	1	0	0	1	Ханиад хүрээд хүндрэх	8888	8888	0	0	8888	8888	0	0	0	0	0	2	3	8888	4	3	8	150000	13	350000
SUU78	2	0	8888	8888	8888	8888	8888	8888	8888	8888	8888	8888		8888	1	1	1	1	1	1	0	1	1	0	1	0	0	8888	999	8888	8888	0	0	8888	8888	0	0	0	0	0	3	3	8888	8888	4	8888	8888	2	60000
SUU79	2	0	8888	8888	8888	8888	8888	8888	8888	8888	8888	8888		8888	0	1	1	1	1	1	0	1	0	0	1	0	0	4	999	8888	8888	0	0	8888	8888	0	0	0	0	0	4	4	2	4	3	8888	8888	8888	250000
SUU80	2	0	8888	8888	8888	8888	8888	8888	8888	8888	8888	8888		8888	0	1	1	1	1	1	0	1	0	0	1	0	0	4	Уушигны бронхит	8888	8888	0	0	8888	8888	0	1	0	0	0	3	3	2	4	3	6	250000	2	300000
SUU81	2	0	8888	8888	8888	8888	8888	8888	8888	8888	8888	8888		8888	1	1	1	1	1	1	0	0	0	0	1	0	0	1	ханиад халуурах хамар битүүрэх	9	8888	0	0	8888	8888	0	1	0	0	0	3	2	2	4	3	8888	60000	4	60000
SUU82	2	0	8888	8888	8888	8888	8888	8888	8888	8888	8888	8888		8888	1	1	1	1	1	1	1	0	0	0	1	0	0	1	ханиад томуу	8888	1	0	0	8888	8888	0	1	0	0	0	3	4	2	4	3	2	60000	5	80000
SUU83	2	0	8888	8888	8888	8888	8888	8888	8888	8888	8888	8888		8888	1	1	1	1	1	1	1	0	0	0	1	0	0	4	харшлын гаралтай ханиад	8888	8888	0	0	8888	8888	0	0	0	0	0	2	2	2	4	3	3	50000	3	400000
SUU84	2	0	8888	8888	8888	8888	8888	8888	8888	8888	8888	8888		8888	0	1	1	1	1	1	0	0	0	0	1	0	0	4	толгой өвдсөн	2	8888	0	0	8888	8888	0	1	0	0	0	3	2	1	4	3	8888	8888	8888	40000
SUU85	2	0	8888	8888	8888	8888	8888	8888	8888	8888	8888	8888		8888	0	1	1	1	1	1	1	1	0	0	1	0	0	4	ханиад	12	2	0	0	8888	8888	0	1	0	0	0	2	2	2	3	3	8888	10000	8888	30000
SUU86	2	0	8888	8888	8888	8888	8888	8888	8888	8888	8888	8888		8888	0	1	1	1	1	1	0	0	0	0	1	0	0	4	ханиад томуу хатгаа	8888	8888	0	0	8888	8888	0	1	0	0	0	4	4	2	4	2	5	200000	10	150000
SUU87	2	0	8888	8888	8888	8888	8888	8888	8888	8888	8888	8888		8888	1	1	1	1	1	1	1	1	1	0	1	0	0	4	ханиад	8888	8888	0	0	8888	8888	0	0	0	0	0	3	3	2	4	3	8888	8888	3	25000
SUU88	2	0	8888	8888	8888	8888	8888	8888	8888	8888	8888	8888		8888	1	1	1	1	1	1	1	1	0	0	1	0	0	4	ханиад	8888	8888	0	0	8888	8888	0	0	0	0	0	8888	8888	2	4	3	8888	8888	4	150000
SUU89	2	0	8888	8888	8888	8888	8888	8888	8888	8888	8888	8888		8888	1	1	1	1	1	1	1	0	0	0	1	0	0	1	ханиад томуу	8888	8888	0	0	8888	8888	0	1	0	0	0	1	3	2	4	3	8888	150000	8888	8888
SUU90	2	0	8888	8888	8888	8888	8888	8888	8888	8888	8888	8888		8888	1	1	1	1	1	1	0	1	0	0	1	0	0	4	ханиад	8888	8888	0	0	8888	8888	0	1	0	0	0	4	3	2	4	3	8888	8888	6	27000
SUU91	2	0	8888	8888	8888	8888	8888	8888	8888	8888	8888	8888		8888	1	1	1	1	1	1	1	0	0	0	1	0	0	4	999	8888	8888	0	0	8888	8888	0	1	0	0	0	2	3	2	4	1	8888	8888	1	40000
SUU92	2	0	8888	8888	8888	8888	8888	8888	8888	8888	8888	8888		8888	1	1	1	1	1	1	1	1	0	0	0	0	0	3	ханиад томуу	8888	3	0	0	8888	8888	0	1	0	0	0	2	2	2	4	3	6	300000	8	100000
SUU93	2	0	8888	8888	8888	8888	8888	8888	8888	8888	8888	8888		8888	1	1	1	1	1	1	0	1	0	0	1	1	0	3	ханиад хатгаа	56	7	0	0	8888	8888	0	1	0	0	0	2	3	8888	4	3	3	40000	7	200000
SUU94	2	0	8888	8888	8888	8888	8888	8888	8888	8888	8888	8888		8888	0	1	1	1	1	1	0	0	0	0	1	0	0	4	ханиад	8888	8888	0	0	8888	8888	0	0	0	0	0	4	3	1	4	3	2	100000	20	20000
SUU95	2	0	8888	8888	8888	8888	8888	8888	8888	8888	8888	8888		8888	1	1	1	1	1	1	1	1	0	0	1	0	0	1	ханиад	8888	2	0	0	8888	8888	0	1	0	0	0	2	2	2	4	3	2	70000	2	90000
SUU96	2	0	8888	8888	8888	8888	8888	8888	8888	8888	8888	8888		8888	0	1	1	1	1	1	0	0	0	0	1	0	0	8888	999	8888	8888	0	0	8888	8888	0	0	0	0	0	8888	8888	8888	8888	8888	2	8888	1	32000
SUU97	2	0	8888	8888	8888	8888	8888	8888	8888	8888	8888	8888		8888	1	1	1	1	1	1	0	0	0	0	1	0	0	4	хоолой хорсох амьсгаадах	8888	8888	0	0	8888	8888	0	0	1	0	0	1	4	2	4	1	2	8888	2	150000
SUU98	2	0	8888	8888	8888	8888	8888	8888	8888	8888	8888	8888		8888	0	1	1	1	1	1	1	0	0	0	1	0	0	4	ханиад	8888	1	0	0	8888	8888	0	1	0	0	0	2	3	2	4	3	1	100000	3	15000
SUU99	2	0	8888	8888	8888	8888	8888	8888	8888	8888	8888	8888		8888	0	1	1	1	1	1	1	1	0	0	1	0	0	8888	999	8888	8888	0	0	8888	8888	0	0	0	0	0	8888	8888	8888	4	1	8888	8888	3	100000
SUU100	2	0	8888	8888	8888	8888	8888	8888	8888	8888	8888	8888		8888	1	1	1	1	1	1	1	0	0	0	1	0	0	4	ханиад	8888	8888	0	0	8888	8888	0	1	0	0	0	2	2	2	2	3	8888	8888	5	250000
SUU101	2	0	8888	8888	8888	8888	8888	8888	8888	8888	8888	8888		8888	0	1	1	1	1	1	0	0	0	0	1	0	0	1	Харшил	8888	1	0	0	8888	8888	0	1	0	0	0	3	3	1	4	3	8888	50000	8888	8888
SUU102	2	0	8888	8888	8888	8888	8888	8888	8888	8888	8888	8888		8888	1	1	1	1	1	1	1	1	0	0	1	0	0	1	Уушигны хатгалгаа	8888	5	0	0	8888	8888	0	1	0	0	0	3	2	2	2	3	5	150000	13	650000
SUU103	2	0	8888	8888	8888	8888	8888	8888	8888	8888	8888	8888		8888	1	1	1	1	1	1	1	1	0	0	1	0	0	1	Ханиад, хатгаа	24	8888	0	0	8888	8888	0	1	0	0	0	1	2	2	2	3	4	30000	10	30000
SUU104	2	0	8888	8888	8888	8888	8888	8888	8888	8888	8888	8888		8888	1	1	1	1	1	1	1	1	0	0	1	0	0	1	Ханиад, томуу	8888	5	0	0	8888	8888	0	1	0	0	0	2	3	2	4	3	8	20000	10	40000
SUU105	2	0	8888	8888	8888	8888	8888	8888	8888	8888	8888	8888		8888	0	1	1	1	1	1	0	0	0	0	1	0	0	1	Ханиад	8888	1	0	0	8888	8888	0	1	0	0	0	4	4	2	4	3	1	50000	1	50000
SUU106	2	0	8888	8888	8888	8888	8888	8888	8888	8888	8888	8888		8888	1	1	1	1	1	1	0	1	0	0	1	0	0	1	Ханиад томуу хүрч халуурч, хоолой өвдөх	8888	8888	0	0	8888	8888	0	1	0	0	0	3	4	2	3	3	1	120000	6	290000
SUU107	2	0	8888	8888	8888	8888	8888	8888	8888	8888	8888	8888		8888	1	1	1	1	1	1	0	1	0	0	1	0	0	1	Ханиад	8888	8888	0	0	8888	8888	0	1	0	0	0	2	4	2	4	3	4	100000	12	200000
SUU108	2	0	8888	8888	8888	8888	8888	8888	8888	8888	8888	8888		8888	0	1	1	1	1	1	0	0	0	0	1	0	0	4	999	8888	8888	0	0	8888	8888	0	1	0	0	0	3	3	2	3	3	8888	8888	3	28000
SUU109	2	0	8888	8888	8888	8888	8888	8888	8888	8888	8888	8888		8888	1	1	1	1	1	1	1	1	0	0	1	0	0	8888	Ханиад	8888	2	0	0	8888	8888	0	1	0	0	0	3	4	2	3	3	1	30000	1	30000
SUU110	2	0	8888	8888	8888	8888	8888	8888	8888	8888	8888	8888		8888	0	1	1	1	1	1	0	0	0	0	1	0	0	1	999	8888	1	0	0	8888	8888	0	1	0	0	0	3	3	2	4	3	8888	8888	3	110000
SUU111	2	0	8888	8888	8888	8888	8888	8888	8888	8888	8888	8888		8888	1	1	1	1	1	1	0	1	0	0	1	0	0	4	Ханиад, хатгалгаа	8888	8888	0	0	8888	8888	0	0	0	0	0	4	4	8888	8888	3	8888	8888	3	500000
SUU112	2	0	8888	8888	8888	8888	8888	8888	8888	8888	8888	8888		8888	1	1	1	1	1	1	1	1	0	0	1	0	0	4	Ханиад, хатгаа	2	8888	0	0	8888	8888	0	1	0	0	0	4	4	2	4	3	8888	8888	3	10000
SUU113	2	0	8888	8888	8888	8888	8888	8888	8888	8888	8888	8888		8888	0	1	1	1	1	1	0	0	0	0	1	0	0	4	999	4	8888	0	0	8888	8888	0	1	0	0	0	2	4	2	2	3	8888	8888	2	10000
SUU114	2	0	8888	8888	8888	8888	8888	8888	8888	8888	8888	8888		8888	1	1	1	1	1	1	0	0	0	0	1	0	0	4	Ханиалгах	8888	8888	0	0	8888	8888	0	0	0	0	0	2	2	3	4	3	8888	8888	8888	8888
SUU115	2	0	8888	8888	8888	8888	8888	8888	8888	8888	8888	8888		8888	0	1	1	1	1	1	0	0	0	0	0	0	0	1	Ханиад томуу	8888	8888	0	0	8888	8888	0	0	0	0	0	4	4	8888	4	3	3	8888	2	30000
SUU116	2	0	8888	8888	8888	8888	8888	8888	8888	8888	8888	8888		8888	1	1	1	1	1	1	0	0	0	0	0	0	0	1	999	8888	8888	0	0	8888	8888	0	1	0	0	0	3	4	3	4	3	2	15000	2	20000
SUU117	2	0	8888	8888	8888	8888	8888	8888	8888	8888	8888	8888		8888	0	1	1	1	1	1	1	0	1	0	0	0	0	1	Уушигны хатгаа	8888	10	0	0	8888	8888	0	0	1	0	0	1	2	2	4	3	4	80000	8	25000
SUU118	2	0	8888	8888	8888	8888	8888	8888	8888	8888	8888	8888		8888	1	1	1	1	1	1	0	0	0	0	0	0	0	8888	999	8888	8888	0	0	8888	8888	0	0	0	0	0	4	2	3	2	4	8888	8888	8888	8888
SUU119	2	0	8888	8888	8888	8888	8888	8888	8888	8888	8888	8888		8888	0	1	1	1	1	1	0	1	0	0	0	0	0	1	Хүүхэд хатгаа авсан	8888	5	0	0	8888	8888	0	1	0	0	0	3	1	2	4	3	8888	8888	4	225000
SUU120	2	0	8888	8888	8888	8888	8888	8888	8888	8888	8888	8888		8888	0	1	1	1	1	1	1	1	0	0	0	0	0	1	Цус багадах, ханиад томуу, уушигны өвчин	8888	3	0	0	8888	8888	0	1	0	0	0	2	2	2	4	1	8888	8888	10	70000
SUU121	2	0	8888	8888	8888	8888	8888	8888	8888	8888	8888	8888		8888	1	1	1	1	1	1	0	1	0	0	0	0	0	1	Ханиад, томуу	8	1	0	0	8888	8888	0	1	0	0	0	4	4	2	4	3	8888	8888	3	60000
SUU122	2	0	8888	8888	8888	8888	8888	8888	8888	8888	8888	8888		8888	1	1	1	1	1	1	0	1	0	0	0	0	0	1	999	8888	2	0	0	8888	8888	0	1	0	0	0	2	3	2	4	4	2	100000	2	150000
SUU123	2	0	8888	8888	8888	8888	8888	8888	8888	8888	8888	8888		8888	0	1	1	1	1	1	1	0	0	0	0	0	0	1	Хоолой улайж өндөр халуурсан	8	1	0	0	8888	8888	0	1	0	0	0	4	4	1	4	3	8888	8888	4	200000
SUU124	2	0	8888	8888	8888	8888	8888	8888	8888	8888	8888	8888		8888	1	1	1	1	1	1	0	0	0	0	0	0	0	3	Ханиад томуу	48	2	0	0	8888	8888	0	1	0	0	0	2	3	2	4	5	1	10000	5	40000
SUU125	2	0	8888	8888	8888	8888	8888	8888	8888	8888	8888	8888		8888	0	1	1	1	1	1	0	0	0	0	0	0	0	1	999	8888	8888	0	0	8888	8888	0	0	0	0	0	4	4	2	3	3	1	20000	3	100000
SUU126	2	0	8888	8888	8888	8888	8888	8888	8888	8888	8888	8888		8888	1	1	1	1	1	1	1	1	0	0	0	0	0	4	Ханиад, хоолой өвддөг. Эм ээ уугаад ажилаа хийдэг	8888	8888	0	0	8888	8888	0	0	0	0	0	2	2	2	4	3	8888	8888	13	300000
SUU127	2	0	8888	8888	8888	8888	8888	8888	8888	8888	8888	8888		8888	1	1	1	1	1	1	1	0	0	0	0	0	0	8888	999	8888	8888	0	0	8888	8888	0	0	0	0	0	2	3	2	2	3	8888	8888	4	30000
SUU128	2	0	8888	8888	8888	8888	8888	8888	8888	8888	8888	8888		8888	0	1	1	1	1	1	0	0	0	0	0	0	0	1	Харшлын гаралтай ханиад	8888	8888	0	0	8888	8888	0	0	0	0	0	4	4	3	1	3	8888	8888	5	48000
SUU129	2	0	8888	8888	8888	8888	8888	8888	8888	8888	8888	8888		8888	1	1	1	1	1	1	0	0	0	0	0	0	0	3	Ханиад бөөр, үе мөч, зүрх	8888	8888	0	0	8888	8888	0	0	0	0	0	1	2	8888	4	1	8888	8888	8888	300000
SUU130	2	0	8888	8888	8888	8888	8888	8888	8888	8888	8888	8888		8888	0	1	1	1	1	1	0	0	0	0	0	0	0	1	Ханиад томуу, хоолой өвдөх	8888	8888	0	0	8888	8888	0	0	0	0	0	3	4	2	4	3	8888	8888	8888	50000
SUU131	2	0	8888	8888	8888	8888	8888	8888	8888	8888	8888	8888		8888	1	1	1	1	1	1	0	1	0	0	0	0	0	8888	999	8888	8888	0	0	8888	8888	0	1	0	0	0	2	2	2	4	3	1	70000	1	40000
SUU132	2	0	8888	8888	8888	8888	8888	8888	8888	8888	8888	8888		8888	0	1	1	1	1	1	0	1	0	0	0	0	0	4	Ханиад	8888	8888	0	0	8888	8888	0	0	0	0	0	2	4	3	2	3	8888	8888	8888	8888
SUU133	2	0	8888	8888	8888	8888	8888	8888	8888	8888	8888	8888		8888	1	1	1	1	1	1	0	0	0	0	0	0	0	8888	999	8888	8888	0	0	8888	8888	0	0	0	0	0	4	8888	8888	8888	8888	8888	8888	8888	8888
SUU134	2	0	8888	8888	8888	8888	8888	8888	8888	8888	8888	8888		8888	0	1	1	1	1	1	1	0	0	0	0	0	0	1	Ханиад	11	8888	0	0	8888	8888	0	1	0	0	0	3	3	2	2	3	8888	8888	8888	20000
SUU135	2	0	8888	8888	8888	8888	8888	8888	8888	8888	8888	8888		8888	0	1	1	1	1	1	0	1	0	0	0	0	0	1	Хатгалгаа, ханиад	8888	1	0	0	8888	8888	0	0	0	1	0	4	4	3	4	3	3	8000	3	5000
SUU136	2	0	8888	8888	8888	8888	8888	8888	8888	8888	8888	8888		8888	1	1	1	1	1	1	0	0	1	0	0	0	0	4	999	8888	8888	0	0	8888	8888	0	0	0	0	0	8888	8888	2	8888	3	8888	8888	4	200000
SUU137	2	0	8888	8888	8888	8888	8888	8888	8888	8888	8888	8888		8888	1	1	1	1	1	1	0	0	0	0	0	0	0	1	999	3	1	0	0	8888	8888	0	1	0	0	0	1	2	2	4	3	8888	100000	8888	50000
SUU138	2	0	8888	8888	8888	8888	8888	8888	8888	8888	8888	8888		8888	1	1	1	1	1	1	0	1	0	0	0	0	0	1	Ханиад	8888	8888	0	0	8888	8888	0	0	0	0	0	4	4	8888	4	3	8888	100000	8888	45000
SUU139	2	0	8888	8888	8888	8888	8888	8888	8888	8888	8888	8888		8888	1	1	1	1	1	1	0	1	0	0	0	0	0	4	999	8888	8888	0	0	8888	8888	0	0	0	0	0	4	4	8888	8888	3	8888	8888	8888	500000
SUU140	2	0	8888	8888	8888	8888	8888	8888	8888	8888	8888	8888		8888	0	1	1	1	1	1	1	0	0	0	0	0	0	4	Ханиад	8888	8888	0	0	8888	8888	0	1	0	0	0	2	1	2	2	3	1	150000	2	200000
SUU141	2	0	8888	8888	8888	8888	8888	8888	8888	8888	8888	8888		8888	1	1	1	1	1	1	0	0	0	0	0	0	0	4	Толгой нуруу бөөр	8888	8888	0	0	8888	8888	0	1	0	0	0	8888	8888	2	8888	5	8888	8888	1	3000
SUU142	2	0	8888	8888	8888	8888	8888	8888	8888	8888	8888	8888		8888	1	1	1	1	1	1	1	0	0	0	0	0	0	1	Ядаргаанд орох	2	8888	0	0	8888	8888	0	1	1	1	0	3	2	2	4	3	2	8888	10	250000
SUU143	2	0	8888	8888	8888	8888	8888	8888	8888	8888	8888	8888		8888	1	1	1	1	1	1	0	1	0	0	0	0	0	3	Хатгаа авсан байдын	8888	7	0	0	8888	8888	1	0	0	0	0	2	2	2	2	3	8888	50000	8888	100000
SUU144	2	0	8888	8888	8888	8888	8888	8888	8888	8888	8888	8888		8888	0	1	1	1	1	1	0	0	0	0	0	0	0	1	Ханиад томуу	8888	8888	0	0	8888	8888	0	0	0	0	0	3	4	3	4	3	3	45000	4	60000
SUU145	2	0	8888	8888	8888	8888	8888	8888	8888	8888	8888	8888		8888	1	1	1	1	1	1	0	0	0	0	0	0	0	8888	Нуруу	8888	8888	0	0	8888	8888	0	1	0	1	0	8888	8888	8888	8888	8888	8888	8888	8888	8888
SUU146	2	0	8888	8888	8888	8888	8888	8888	8888	8888	8888	8888		8888	0	1	1	1	1	1	0	0	0	0	0	0	0	1	Хоолой өвдөх, ханиалгах	8888	8888	0	0	8888	8888	0	1	0	0	0	2	4	3	4	3	8888	8888	8888	35000
SUU147	2	0	8888	8888	8888	8888	8888	8888	8888	8888	8888	8888		8888	1	1	1	1	1	1	0	1	0	0	0	0	0	1	Ханиад	8888	7	0	0	8888	8888	0	1	0	0	0	3	3	2	3	3	3	35000	3	15000
SUU148	2	0	8888	8888	8888	8888	8888	8888	8888	8888	8888	8888		8888	1	1	1	1	1	1	1	1	0	0	0	0	0	1	999	8888	8888	0	0	8888	8888	0	0	0	0	0	3	3	2	4	3	8888	8888	8888	350000
SUU149	2	0	8888	8888	8888	8888	8888	8888	8888	8888	8888	8888		8888	1	1	1	1	1	1	0	0	0	0	0	0	0	4	Толгой нуруу бөөр	8888	8888	0	0	8888	8888	0	1	0	0	0	4	4	2	2	3	8888	8888	1	30000
SUU150	2	0	8888	8888	8888	8888	8888	8888	8888	8888	8888	8888		8888	1	1	1	1	1	1	0	0	0	0	0	0	0	8888	999	8888	8888	0	0	8888	8888	0	0	0	0	0	8888	8888	8888	8888	8888	8888	8888	4	100000
SUU151	2	0	8888	8888	8888	8888	8888	8888	8888	8888	8888	8888		8888	1	1	1	1	1	1	0	0	0	0	0	0	0	4	999	8888	8888	0	0	8888	8888	0	0	0	0	0	8888	8888	8888	8888	8888	8888	8888	4	100000
SUU152	2	0	8888	8888	8888	8888	8888	8888	8888	8888	8888	8888		8888	1	1	1	1	1	1	0	0	0	0	0	0	0	8888	999	8888	8888	0	0	8888	8888	0	0	0	0	0	8888	8888	8888	8888	8888	8888	8888	8888	8888
SUU153	2	0	8888	8888	8888	8888	8888	8888	8888	8888	8888	8888		8888	1	1	1	1	1	1	0	0	0	0	0	0	0	4	Хатгаа	8888	7	0	0	8888	8888	0	1	0	0	0	2	2	3	4	3	3	20000	8888	30000
SUU154	2	0	8888	8888	8888	8888	8888	8888	8888	8888	8888	8888		8888	0	1	1	1	1	1	0	0	1	0	0	0	0	4	Ханиад	8888	1	0	0	8888	8888	0	1	0	0	0	1	4	2	4	3	8888	20000	8888	80000
SUU155	2	0	8888	8888	8888	8888	8888	8888	8888	8888	8888	8888		8888	0	1	1	1	1	1	0	1	1	0	0	0	0	4	Толгой өвдөх үед	8888	8888	0	0	8888	8888	0	0	0	1	0	4	4	2	4	1	1	8888	3	50000
SUU156	2	0	8888	8888	8888	8888	8888	8888	8888	8888	8888	8888		8888	1	1	1	1	1	1	0	0	1	0	0	0	0	1	Ханиад	2	2	0	0	8888	8888	0	0	0	0	0	8888	8888	2	4	3	8888	8888	5	150000
SUU157	2	0	8888	8888	8888	8888	8888	8888	8888	8888	8888	8888		8888	1	1	1	1	1	1	0	1	0	0	0	0	0	8888	999	8888	8888	0	0	8888	8888	0	0	0	0	0	8888	8888	8888	8888	3	8888	8888	8888	60000
SUU158	2	0	8888	8888	8888	8888	8888	8888	8888	8888	8888	8888		8888	0	1	1	1	1	1	0	0	0	0	0	0	0	1	Хатгаа авсан	1	8888	0	0	8888	8888	0	1	0	0	0	3	4	2	3	2	8888	100000	8888	40000
SUU159	2	0	8888	8888	8888	8888	8888	8888	8888	8888	8888	8888		8888	1	1	1	1	1	1	0	0	0	0	0	0	0	1	Ханиад, томуу	8888	2	0	0	8888	8888	0	1	0	0	0	3	3	2	3	3	8888	8888	2	40000
SUU160	2	0	8888	8888	8888	8888	8888	8888	8888	8888	8888	8888		8888	1	1	1	1	1	1	1	1	1	0	0	0	0	1	Ханиад, томуу	8888	3	0	0	8888	8888	0	1	0	0	0	3	2	2	4	3	3	30000	10	150000
SUU161	2	0	8888	8888	8888	8888	8888	8888	8888	8888	8888	8888		8888	1	1	1	1	1	1	1	1	0	0	0	0	0	1	Ханиад, халуурах	8888	8888	0	0	8888	8888	0	0	0	0	0	2	3	1	4	3	6	20000	8	80000
SUU162	2	0	8888	8888	8888	8888	8888	8888	8888	8888	8888	8888		8888	1	1	1	1	1	1	1	1	0	0	0	0	0	1	Ханиад хүрээд өндөр халуурах	8888	8888	0	0	8888	8888	0	1	0	0	0	4	4	1	4	3	2	50000	5	70000
SUU163	2	0	8888	8888	8888	8888	8888	8888	8888	8888	8888	8888		8888	1	1	1	1	1	1	0	1	0	0	0	0	0	4	999	8888	8888	0	0	8888	8888	0	0	0	0	0	3	2	8888	1	3	1	25000	1	30000
SUU164	2	0	8888	8888	8888	8888	8888	8888	8888	8888	8888	8888		8888	0	1	1	1	1	1	0	0	0	0	0	0	0	8888	999	8888	8888	0	0	8888	8888	0	0	0	0	0	8888	8888	8888	3	4	8888	10000	8888	10000
SUU165	2	0	8888	8888	8888	8888	8888	8888	8888	8888	8888	8888		8888	0	1	1	1	1	1	0	0	0	0	0	0	0	4	999	8888	8888	0	0	8888	8888	0	0	0	0	0	8888	8888	8888	2	3	4	120000	4	100000
SUU166	2	0	8888	8888	8888	8888	8888	8888	8888	8888	8888	8888		8888	0	1	1	1	1	1	0	1	1	0	0	0	0	1	Хоолой өвдөх, астма	8888	5	0	0	8888	8888	0	1	0	0	0	3	2	2	3	3	3	150000	2	180000
SUU167	2	0	8888	8888	8888	8888	8888	8888	8888	8888	8888	8888		8888	0	1	1	1	1	1	0	0	1	0	0	0	0	4	Ханиад	8888	8888	0	0	8888	8888	0	0	0	0	0	8888	8888	2	1	3	3	8888	3	100000
SUU168	2	0	8888	8888	8888	8888	8888	8888	8888	8888	8888	8888		8888	0	1	1	1	1	1	0	0	1	0	0	0	0	1	999	8888	8888	0	0	8888	8888	0	1	0	0	0	4	8888	2	8888	3	8888	8888	5	160000
SUU169	2	0	8888	8888	8888	8888	8888	8888	8888	8888	8888	8888		8888	0	1	1	1	1	1	1	1	1	0	0	0	0	1	Ханиад, хатгаа болон бусад	8888	2	0	0	8888	8888	0	1	0	0	0	3	3	2	4	3	1	25000	2	200000
SUU170	2	0	8888	8888	8888	8888	8888	8888	8888	8888	8888	8888		8888	1	1	1	1	1	1	0	0	0	0	0	0	0	1	Ханиад	8888	8888	0	0	8888	8888	0	1	0	0	0	4	4	3	2	8888	8888	50000	8888	18000
SUU171	2	0	8888	8888	8888	8888	8888	8888	8888	8888	8888	8888		8888	1	1	1	1	1	1	1	1	0	0	0	0	0	1	Ханиад	8888	3	0	0	8888	8888	0	1	0	0	0	2	2	2	2	3	1	15000	1	25000
SUU172	2	0	8888	8888	8888	8888	8888	8888	8888	8888	8888	8888		8888	1	1	1	1	1	1	0	0	0	0	0	0	0	4	Ханиад томуу	1	8888	0	0	8888	8888	0	1	0	0	0	3	3	2	4	1	2	200000	4	300000
SUU173	2	0	8888	8888	8888	8888	8888	8888	8888	8888	8888	8888		8888	0	1	1	1	1	1	0	0	0	0	0	0	0	1	Ханиад томуу, уушигны хатгалгаа	8	1	0	0	8888	8888	0	1	0	0	0	3	3	2	3	3	8888	8888	3	250000
SUU174	2	0	8888	8888	8888	8888	8888	8888	8888	8888	8888	8888		8888	1	1	1	1	1	1	1	1	0	0	0	0	0	4	Ханиад	8888	8888	0	0	8888	8888	0	0	0	0	0	2	4	8888	8888	3	8888	8888	8888	220000
SUU175	2	0	8888	8888	8888	8888	8888	8888	8888	8888	8888	8888		8888	1	1	1	1	1	1	0	0	0	0	0	0	0	1	Харшлын гаралтай ханиад	8888	8888	0	0	8888	8888	0	1	0	0	0	4	4	3	4	3	1	20000	2	40000
SUU176	2	0	8888	8888	8888	8888	8888	8888	8888	8888	8888	8888		8888	1	1	1	1	1	1	0	1	0	0	0	0	0	1	Ханиад, толгой	8888	7	0	0	8888	8888	0	1	0	0	0	2	1	3	4	3	8888	150000	8888	200000
SUU177	2	0	8888	8888	8888	8888	8888	8888	8888	8888	8888	8888		8888	1	1	1	1	1	1	0	1	0	0	0	0	0	4	Ханиад хүрч хоолой өвдсөн	8888	8888	0	0	8888	8888	0	1	0	0	0	2	2	8888	4	3	8888	8888	6	200000
SUU178	2	0	8888	8888	8888	8888	8888	8888	8888	8888	8888	8888		8888	0	1	1	1	1	1	0	1	0	0	0	0	0	1	999	8888	3	0	0	8888	8888	0	0	0	1	0	1	2	2	4	3	8888	8888	8888	8888
SUU179	2	0	8888	8888	8888	8888	8888	8888	8888	8888	8888	8888		8888	1	1	1	1	1	1	1	0	0	0	0	0	0	4	999	8888	8888	0	0	8888	8888	0	1	0	0	0	4	4	2	4	3	8888	45000	8888	30000
SUU180	2	0	8888	8888	8888	8888	8888	8888	8888	8888	8888	8888		8888	1	1	1	1	1	1	0	0	0	0	0	0	0	1	999	8888	2	0	0	8888	8888	0	1	0	0	0	3	3	2	4	3	8888	30000	8888	50000
SUU181	2	0	8888	8888	8888	8888	8888	8888	8888	8888	8888	8888		8888	1	1	1	1	1	1	0	0	0	0	0	0	0	1	Ханиад/хүүхэд/	8888	8888	0	0	8888	8888	0	1	0	0	0	4	4	3	4	3	1	45000	8888	42000
SUU182	2	0	8888	8888	8888	8888	8888	8888	8888	8888	8888	8888		8888	1	1	1	1	1	1	1	0	0	0	0	0	0	1	999	8888	8888	0	0	8888	8888	0	0	0	0	0	4	2	1	4	3	1	8888	5	150000
SUU183	2	0	8888	8888	8888	8888	8888	8888	8888	8888	8888	8888		8888	1	1	1	1	1	1	1	1	0	0	0	0	0	4	999	24	2	0	0	8888	8888	0	1	0	0	0	3	1	2	4	3	3	200000	10	15000
SUU184	2	0	8888	8888	8888	8888	8888	8888	8888	8888	8888	8888		8888	0	1	1	1	1	1	0	0	0	0	0	0	0	1	999	8888	8888	0	0	8888	8888	0	1	0	0	0	3	3	3	3	3	4	5000	4	5000
SUU185	2	0	8888	8888	8888	8888	8888	8888	8888	8888	8888	8888		8888	1	1	1	1	1	1	0	0	0	0	0	0	0	1	Ханиад	8888	7	0	0	8888	8888	0	1	0	0	0	1	2	2	4	3	3	20000	7	80000
SUU186	2	0	8888	8888	8888	8888	8888	8888	8888	8888	8888	8888		8888	0	1	1	1	1	1	0	0	0	0	0	0	0	1	Ханиалгах	8888	8888	0	0	8888	8888	0	0	0	1	0	4	4	8888	4	3	8888	8888	1	5000
SUU187	2	0	8888	8888	8888	8888	8888	8888	8888	8888	8888	8888		8888	1	1	1	1	1	1	0	1	0	0	0	0	0	4	Ханиад томуу	8888	8888	0	0	8888	8888	0	1	0	0	0	8888	8888	2	3	3	2	100000	8888	150000
SUU188	2	0	8888	8888	8888	8888	8888	8888	8888	8888	8888	8888		8888	1	1	1	1	1	1	0	0	0	0	0	0	0	4	999	8888	8888	0	0	8888	8888	0	0	0	0	0	8888	8888	8888	8888	3	3	45000	8888	200000
SUU189	2	0	8888	8888	8888	8888	8888	8888	8888	8888	8888	8888		8888	1	1	1	1	1	1	0	0	1	0	0	0	0	8888	999	8888	8888	0	0	8888	8888	0	0	0	0	0	4	1	3	4	3	8888	8888	3	25000
SUU190	2	0	8888	8888	8888	8888	8888	8888	8888	8888	8888	8888		8888	0	1	1	1	1	1	0	0	0	0	0	0	0	4	999	8888	8888	0	0	8888	8888	0	0	0	0	0	8888	8888	8888	8888	3	2	50000	3	100000
SUU191	2	0	8888	8888	8888	8888	8888	8888	8888	8888	8888	8888		8888	1	1	1	1	1	1	1	1	0	0	0	0	0	1	Астм, багтраа, бронхит	8888	8888	0	0	8888	8888	0	1	0	0	0	3	3	8888	8888	8888	8888	8888	8888	8888
SUU192	2	0	8888	8888	8888	8888	8888	8888	8888	8888	8888	8888		8888	1	1	1	1	1	1	0	1	0	0	0	0	0	4	Ханиад хүрч толгой өвдөх	8888	8888	0	0	8888	8888	0	0	0	0	0	4	4	2	3	3	2	10000	5	50000
SUU193	2	0	8888	8888	8888	8888	8888	8888	8888	8888	8888	8888		8888	1	1	1	1	1	1	0	0	0	0	0	0	0	8888	999	8888	8888	0	0	8888	8888	0	0	0	0	0	8888	8888	8888	8888	3	5	150000	5	300000
SUU194	2	0	8888	8888	8888	8888	8888	8888	8888	8888	8888	8888		8888	0	1	1	1	1	1	0	0	0	0	0	0	0	3	Боринхит	8888	8888	0	0	8888	8888	0	1	0	0	0	2	2	2	2	3	1	80000	5	100000
SUU195	2	0	8888	8888	8888	8888	8888	8888	8888	8888	8888	8888		8888	1	1	1	1	1	1	1	0	0	0	0	0	0	4	Ханиад хүрч халуурах толгой эргэх толгой өвдөх	8888	8888	0	0	8888	8888	0	0	0	0	0	4	3	8888	4	3	8888	8888	8888	50000
SUU196	2	0	8888	8888	8888	8888	8888	8888	8888	8888	8888	8888		8888	1	1	1	1	1	1	1	1	0	0	0	0	0	3	Ханиад хүрсэн	8888	1	0	0	8888	8888	0	1	0	0	0	2	1	1	2	2	1	40000	3	120000
SUU197	2	0	8888	8888	8888	8888	8888	8888	8888	8888	8888	8888		8888	1	1	1	1	1	1	1	1	0	0	0	0	0	1	Ханиад	8888	2	0	0	8888	8888	0	1	0	0	0	3	3	2	4	3	8888	8888	10	50000
SUU198	2	0	8888	8888	8888	8888	8888	8888	8888	8888	8888	8888		8888	1	1	1	1	1	1	1	0	1	0	0	0	0	4	Ханиад	2	8888	0	0	8888	8888	0	1	0	0	0	1	2	2	4	1	8888	8888	1	100000
SUU199	2	0	8888	8888	8888	8888	8888	8888	8888	8888	8888	8888		8888	0	1	1	1	1	1	0	0	0	0	0	0	0	3	999	8888	8888	0	0	8888	8888	0	0	0	0	0	4	4	8888	4	4	1	70000	4	120000
SUU200	2	0	8888	8888	8888	8888	8888	8888	8888	8888	8888	8888		8888	1	1	1	1	1	1	0	0	0	0	0	0	0	4	999	8888	8888	0	0	8888	8888	0	1	0	0	0	2	3	2	4	3	8888	120000	8888	150000
SUU201	2	0	8888	8888	8888	8888	8888	8888	8888	8888	8888	8888		8888	1	1	1	1	1	1	0	1	0	0	0	0	0	1	хатгаа	8888	8888	0	0	8888	8888	0	0	0	0	0	4	4	2	2	3	8888	60000	8888	800000
SUU202	2	0	8888	8888	8888	8888	8888	8888	8888	8888	8888	8888		8888	1	1	1	1	1	1	1	1	0	0	0	0	0	8888	999	8888	8888	0	0	8888	8888	0	0	0	1	0	4	3	1	4	3	8888	8888	8888	3000
SUU203	2	0	8888	8888	8888	8888	8888	8888	8888	8888	8888	8888		8888	1	1	1	1	1	1	1	1	0	0	0	0	0	3	999	8888	8888	0	0	8888	8888	0	0	0	0	0	1	1	2	8888	8888	8888	8888	8888	8888
SUU204	2	0	8888	8888	8888	8888	8888	8888	8888	8888	8888	8888		8888	1	1	1	1	1	1	1	0	0	0	0	0	0	1	ханиад хүрээд халуурсан	8888	8888	0	0	8888	8888	0	1	0	0	0	4	4	1	4	3	5	50000	3	100000
SUU205	2	0	8888	8888	8888	8888	8888	8888	8888	8888	8888	8888		8888	1	1	1	1	1	1	0	1	0	0	0	0	0	1	ханиалгах толгойиөвдөх	8888	8888	0	0	8888	8888	0	1	0	0	0	3	3	2	3	3	2	25000	3	30000
SUU206	2	0	8888	8888	8888	8888	8888	8888	8888	8888	8888	8888		8888	1	1	1	1	1	1	0	1	0	0	0	0	0	1	999	8888	8888	0	0	8888	8888	0	0	0	0	0	4	4	1	4	3	8888	25000	8888	10000
SUU207	2	0	8888	8888	8888	8888	8888	8888	8888	8888	8888	8888		8888	0	1	1	1	1	1	0	0	0	0	0	0	0	3	ажилд явхааргүй өвдөж байгаагүй	8888	8888	0	0	8888	8888	0	0	0	0	0	8888	8888	8888	8888	5	8888	8888	8888	8888
SUU208	2	0	8888	8888	8888	8888	8888	8888	8888	8888	8888	8888		8888	0	1	1	1	1	1	0	1	1	0	1	0	0	4	999	8888	8888	0	0	8888	8888	0	1	0	0	0	8888	2	3	4	3	8888	8888	8888	8888
SUU209	2	0	8888	8888	8888	8888	8888	8888	8888	8888	8888	8888		8888	1	1	1	1	1	1	0	0	0	0	0	0	0	1	ханиад томуу	72	3	0	0	8888	8888	0	1	0	0	0	2	2	2	4	3	8888	8888	7	250000
SUU210	2	0	8888	8888	8888	8888	8888	8888	8888	8888	8888	8888		8888	1	1	1	1	1	1	1	1	1	0	0	0	0	1	ханиад	8888	3	0	0	8888	8888	0	1	0	0	0	2	2	2	4	3	2	10000	3	50000
SUU211	2	0	8888	8888	8888	8888	8888	8888	8888	8888	8888	8888		8888	1	1	1	1	1	1	0	0	0	0	0	0	0	4	ханиад	8888	8888	0	0	8888	8888	0	0	0	0	0	4	4	8888	8888	3	8888	8888	8888	8888
SUU212	2	0	8888	8888	8888	8888	8888	8888	8888	8888	8888	8888		8888	1	1	1	1	1	1	0	0	0	0	0	0	0	1	хүүхэд хатгаа авсан ханиад хүрсэн	8888	8888	0	0	8888	8888	0	1	0	0	0	2	2	1	2	3	8888	8888	4	200000
SUU213	2	0	8888	8888	8888	8888	8888	8888	8888	8888	8888	8888		8888	1	1	1	1	1	1	0	0	0	0	0	0	0	1	хүүхэд ханиад хатгаа	8888	8888	0	0	8888	8888	0	0	0	0	0	4	8888	2	4	3	4	60000	6	100000
SUU214	2	0	8888	8888	8888	8888	8888	8888	8888	8888	8888	8888		8888	1	1	1	1	1	1	0	0	0	0	0	0	0	4	ханиад	8888	8888	0	0	8888	8888	0	0	0	0	0	2	3	8888	8888	3	8888	8888	8888	8888
SUU215	2	0	8888	8888	8888	8888	8888	8888	8888	8888	8888	8888		8888	0	1	1	1	1	1	0	0	0	0	0	0	0	4	999	8888	8888	0	0	8888	8888	0	0	0	1	0	4	4	3	2	8888	8888	8888	8888	8888
SUU216	2	0	8888	8888	8888	8888	8888	8888	8888	8888	8888	8888		8888	0	1	1	1	1	1	0	0	1	0	0	0	0	4	999	8888	8888	0	0	8888	8888	0	0	0	0	0	3	4	8888	3	3	8888	8888	8888	8888
SUU217	2	0	8888	8888	8888	8888	8888	8888	8888	8888	8888	8888		8888	1	1	1	1	1	1	0	1	0	0	0	0	0	4	ханиад томуу	8888	8888	0	0	8888	8888	0	0	0	1	0	3	2	2	4	3	8888	50000	8888	120000
SUU218	2	0	8888	8888	8888	8888	8888	8888	8888	8888	8888	8888		8888	1	1	1	1	1	1	0	0	0	0	0	0	0	1	999	8888	8888	0	0	8888	8888	0	1	0	0	0	1	1	2	4	3	2	10000	2	30000
SUU219	2	0	8888	8888	8888	8888	8888	8888	8888	8888	8888	8888		8888	0	1	1	1	1	1	0	1	0	0	0	0	0	1	ханиад харшил	8888	8888	0	0	8888	8888	0	1	0	0	0	1	1	2	4	3	3	20000	3	30000
SUU220	2	0	8888	8888	8888	8888	8888	8888	8888	8888	8888	8888		8888	0	1	1	1	1	1	0	1	1	0	1	0	0	1	ханиад	8888	8888	0	0	8888	8888	0	0	0	0	0	4	4	3	4	3	2	25000	4	100000
SUU221	2	0	8888	8888	8888	8888	8888	8888	8888	8888	8888	8888		8888	0	1	1	1	1	1	1	0	0	0	1	0	0	4	999	8888	8888	0	0	8888	8888	0	0	0	1	0	3	4	2	4	3	8888	20000	8888	8888
SUU222	2	0	8888	8888	8888	8888	8888	8888	8888	8888	8888	8888		8888	1	1	1	1	1	1	1	1	0	0	1	0	0	3	999	8888	8888	0	0	8888	8888	0	0	0	0	0	2	2	2	4	2	3	30000	4	100000
SUU223	2	0	8888	8888	8888	8888	8888	8888	8888	8888	8888	8888		8888	1	1	1	1	1	1	0	0	0	0	1	0	0	4	999	8888	8888	0	0	8888	8888	0	0	0	1	0	3	2	8888	8888	8888	8888	8888	2	60000
SUU224	2	0	8888	8888	8888	8888	8888	8888	8888	8888	8888	8888		8888	0	1	1	1	1	1	0	1	0	0	1	0	0	4	999	8888	8888	0	0	8888	8888	0	0	0	1	0	4	4	8888	8888	3	8888	8888	3	100000
SUU225	2	0	8888	8888	8888	8888	8888	8888	8888	8888	8888	8888		8888	1	1	1	1	1	1	0	1	0	0	1	0	0	8888	999	8888	8888	0	0	8888	8888	0	1	0	0	0	2	4	2	8888	3	8888	93000	8888	290000
SUU226	2	0	8888	8888	8888	8888	8888	8888	8888	8888	8888	8888		8888	0	1	1	1	1	1	1	1	0	0	1	0	0	1	хүүхэд халуураад шингэн алдахад	8888	8888	0	0	8888	8888	0	1	0	0	0	3	3	2	2	3	8888	8888	7	95000
SUU227	2	0	8888	8888	8888	8888	8888	8888	8888	8888	8888	8888		8888	1	1	1	1	1	1	0	1	0	0	1	0	0	4	ханиад хатгаа	8888	8888	0	0	8888	8888	1	0	0	0	0	3	2	2	2	3	8888	8888	8888	8888
SUU228	2	0	8888	8888	8888	8888	8888	8888	8888	8888	8888	8888		8888	1	1	1	1	1	1	0	1	0	0	1	0	0	4	999	8888	8888	0	0	8888	8888	1	1	0	0	0	4	4	2	4	4	8888	100000	8888	75000
SUU229	2	0	8888	8888	8888	8888	8888	8888	8888	8888	8888	8888		8888	0	1	1	1	1	1	0	0	0	0	1	0	0	4	999	8888	8888	0	0	8888	8888	0	0	0	0	0	4	4	8888	4	3	8888	8888	8888	8888
SUU230	2	0	8888	8888	8888	8888	8888	8888	8888	8888	8888	8888		8888	1	1	1	1	1	1	0	1	0	0	1	0	0	8888	999	8888	8888	0	0	8888	8888	0	0	0	0	0	8888	8888	8888	4	3	8888	10000	8888	40000
SUU231	2	0	8888	8888	8888	8888	8888	8888	8888	8888	8888	8888		8888	1	1	1	1	1	1	0	1	0	0	1	0	0	4	999	8888	8888	0	0	8888	8888	0	0	0	0	0	4	4	2	3	4	3	150000	4	60000
SUU232	2	0	8888	8888	8888	8888	8888	8888	8888	8888	8888	8888		8888	0	1	1	1	1	1	0	0	0	0	1	0	0	4	999	8888	8888	0	0	8888	8888	0	0	0	0	0	4	4	8888	4	3	8888	8888	2	250000
SUU233	2	0	8888	8888	8888	8888	8888	8888	8888	8888	8888	8888		8888	0	1	1	1	1	1	0	0	1	0	1	0	0	1	999	8888	2	0	0	8888	8888	0	1	0	0	0	3	4	2	1	3	2	65000	2	20000
SUU234	2	0	8888	8888	8888	8888	8888	8888	8888	8888	8888	8888		8888	1	1	1	1	1	1	0	0	0	0	1	0	0	1	ханиад томуу	16	2	0	0	8888	8888	0	1	0	0	0	2	3	2	4	3	3	80000	8888	8888
SUU235	2	0	8888	8888	8888	8888	8888	8888	8888	8888	8888	8888		8888	0	0	1	1	1	1	0	0	0	0	1	0	0	1	ханиад	8888	8888	0	0	8888	8888	1	0	0	0	0	1	1	1	1	3	5	10000	5	10000
SUU236	2	0	8888	8888	8888	8888	8888	8888	8888	8888	8888	8888		8888	1	1	1	1	1	1	1	1	0	0	1	0	0	1	ханиад томуу томуу төст өвчин	8888	7	0	0	8888	8888	0	1	1	0	0	1	2	2	4	3	8	150000	8	200000
SUU237	2	0	8888	8888	8888	8888	8888	8888	8888	8888	8888	8888		8888	0	1	1	1	1	1	1	0	0	0	1	0	0	4	999	8888	8888	0	0	8888	8888	0	0	0	1	0	3	3	2	4	3	8888	8888	1	20000
SUU238	2	0	8888	8888	8888	8888	8888	8888	8888	8888	8888	8888		8888	1	1	1	1	1	1	0	0	1	0	1	0	0	4	ханиалгах хоолой сэрвэлзэх хорсох	8888	8888	0	0	8888	8888	0	1	0	0	0	2	2	3	4	3	8888	8888	8888	8888
SUU239	2	0	8888	8888	8888	8888	8888	8888	8888	8888	8888	8888		8888	1	1	1	1	1	1	0	1	0	0	1	0	0	2	ханиад	8888	8888	0	0	8888	8888	0	1	0	0	0	3	3	2	3	1	8888	8888	8888	8888
SUU240	2	0	8888	8888	8888	8888	8888	8888	8888	8888	8888	8888		8888	0	1	1	1	1	1	0	0	0	0	1	0	0	1	999	8888	8888	0	0	8888	8888	0	0	0	0	0	3	3	2	2	3	8888	8888	3	150000
SUU241	2	0	8888	8888	8888	8888	8888	8888	8888	8888	8888	8888		8888	1	0	1	1	1	1	1	1	0	0	1	0	0	4	ханиад бронхит	8888	8888	0	0	8888	8888	0	0	0	0	0	2	4	2	4	3	8888	8888	3	160000
SUU242	2	0	8888	8888	8888	8888	8888	8888	8888	8888	8888	8888		8888	0	1	1	1	1	1	0	0	1	0	0	0	0	4	ханиад хүрсэн	8888	2	0	0	8888	8888	0	1	0	0	0	2	3	2	4	1	8888	8888	8888	8888
SUU243	2	0	8888	8888	8888	8888	8888	8888	8888	8888	8888	8888		8888	1	1	1	1	1	1	0	1	0	0	0	0	0	4	ханиад томуу	8888	8888	0	0	8888	8888	0	0	0	0	0	2	2	2	4	3	8888	8888	2	25000
SUU244	2	0	8888	8888	8888	8888	8888	8888	8888	8888	8888	8888		8888	0	0	1	1	1	1	0	0	0	0	0	0	0	4	999	8888	8888	0	0	8888	8888	0	0	0	0	0	4	4	8888	8888	4	8888	8888	1	12500
SUU245	2	0	8888	8888	8888	8888	8888	8888	8888	8888	8888	8888		8888	0	0	1	1	1	1	0	0	0	0	0	0	0	8888	999	8888	8888	0	0	8888	8888	0	0	0	0	0	8888	8888	2	2	3	8888	8888	8888	8888
SUU246	2	0	8888	8888	8888	8888	8888	8888	8888	8888	8888	8888		8888	0	0	1	1	1	1	0	1	0	0	0	0	0	1	ханиад	24	8888	0	0	8888	8888	0	1	0	0	0	2	3	2	4	3	5	50000	5	100000
SUU247	2	0	8888	8888	8888	8888	8888	8888	8888	8888	8888	8888		8888	0	1	1	1	1	1	0	0	0	0	0	0	0	4	999	8888	8888	0	0	8888	8888	0	0	0	1	0	4	4	8888	4	3	8888	8888	8888	8888
SUU248	2	0	8888	8888	8888	8888	8888	8888	8888	8888	8888	8888		8888	0	1	1	1	1	1	0	0	0	0	1	0	0	1	ханиад томуу	8888	3	0	0	8888	8888	0	1	0	0	0	3	4	2	2	3	3	120000	4	50000
SUU249	2	0	8888	8888	8888	8888	8888	8888	8888	8888	8888	8888		8888	1	1	1	1	1	1	0	1	0	0	1	0	0	1	ханиад хүрсэн, халуурсан	8888	1	0	0	8888	8888	0	1	0	0	0	4	4	3	4	3	4	300000	5	150000
SUU250	2	0	8888	8888	8888	8888	8888	8888	8888	8888	8888	8888		8888	0	1	1	1	1	1	0	0	0	0	1	0	0	4	ханиад	8888	8888	0	0	8888	8888	0	0	0	0	0	4	8888	8888	4	3	8888	8888	8888	8888
SUU251	2	0	8888	8888	8888	8888	8888	8888	8888	8888	8888	8888		8888	1	0	1	1	1	1	0	0	0	0	1	0	0	8888	999	8888	8888	0	0	8888	8888	0	0	0	0	0	4	4	3	8888	8888	8888	8888	8888	8888
SUU252	2	0	8888	8888	8888	8888	8888	8888	8888	8888	8888	8888		8888	0	0	1	1	1	1	0	0	0	0	1	0	0	4	999	8888	8888	0	0	8888	8888	0	0	0	0	0	3	4	2	2	8888	8888	8888	8888	8888
SUU253	2	0	8888	8888	8888	8888	8888	8888	8888	8888	8888	8888		8888	1	1	1	1	1	1	1	1	0	0	1	0	0	1	999	8888	8888	0	0	8888	8888	0	1	0	0	0	1	1	1	4	3	8888	8888	8888	8888
SUU254	2	0	8888	8888	8888	8888	8888	8888	8888	8888	8888	8888		8888	1	1	1	1	1	1	1	0	0	0	1	0	0	8888	999	8888	8888	0	0	8888	8888	0	0	0	0	0	8888	8888	8888	8888	8888	8888	8888	8888	8888
SUU255	2	0	8888	8888	8888	8888	8888	8888	8888	8888	8888	8888		8888	1	0	1	1	1	1	0	0	0	0	1	0	0	3	999	8888	8888	0	0	8888	8888	0	0	0	0	0	4	8888	8888	8888	8888	8888	8888	8888	8888
SUU256	2	0	8888	8888	8888	8888	8888	8888	8888	8888	8888	8888		8888	0	1	1	1	1	1	0	1	0	0	1	0	0	4	999	8888	8888	0	0	8888	8888	0	1	0	0	0	2	2	8888	4	2	8888	8888	8888	8888
SUU257	2	0	8888	8888	8888	8888	8888	8888	8888	8888	8888	8888		8888	1	1	1	1	1	1	1	1	0	0	1	0	0	4	999	8888	8888	0	0	8888	8888	0	0	0	0	0	3	4	8888	8888	3	8888	8888	8888	8888
SUU258	2	0	8888	8888	8888	8888	8888	8888	8888	8888	8888	8888		8888	0	0	1	1	1	1	0	1	0	0	1	0	0	4	999	8888	8888	0	0	8888	8888	0	0	0	0	0	3	2	2	4	3	8888	8888	8888	8888
NCD01	3	0	8888	8888	8888	8888	8888	8888	8888	8888	8888	8888		8888	1	1	1	1	1	1	0	1	1	0	1	0	0	3	Ханиад, хатгаа	8888	7	0	0	8888	8888	0	1	0	0	0	1	3	2	3	1	1	20000	5	50000
NCD02	3	0	8888	8888	8888	8888	8888	8888	8888	8888	8888	8888		8888	1	0	1	1	1	1	1	0	1	0	1	0	0	1	Ханиад, хүүхдийн цэцэрлэгийн ханиад (хүнд хэлбэр�	8888	8888	0	0	8888	8888	0	1	0	0	0	4	4	2	4	3	2	10000	3	50000
NCD03	3	0	8888	8888	8888	8888	8888	8888	8888	8888	8888	8888		8888	0	1	1	1	1	1	0	0	1	0	1	0	0	4	999	8888	8888	0	0	8888	8888	0	0	0	0	0	4	8888	2	4	3	5	250000	10	500000
NCD04	3	0	8888	8888	8888	8888	8888	8888	8888	8888	8888	8888		8888	1	1	1	1	1	1	0	1	0	0	1	0	0	3	Хатгаа	168	7	0	0	8888	8888	0	1	0	0	0	2	3	2	4	3	2	150000	8888	200000
NCD05	3	0	8888	8888	8888	8888	8888	8888	8888	8888	8888	8888		8888	1	1	1	1	1	1	1	1	0	0	1	0	0	1	Ханиад, халуурах	8888	8888	0	0	8888	8888	0	1	0	0	0	3	3	2	3	3	2	100000	8888	500000
NCD06	3	0	8888	8888	8888	8888	8888	8888	8888	8888	8888	8888		8888	1	0	1	1	1	1	1	0	0	0	1	0	0	4	Ханиад хүрсэн	8888	1	0	0	8888	8888	1	0	0	0	0	2	3	1	3	1	1	30000	3	40000
NCD07	3	0	8888	8888	8888	8888	8888	8888	8888	8888	8888	8888		8888	1	0	1	1	1	1	0	0	0	0	1	0	0	4	Ханиад хүрэх, дархлаа муудах	8888	1	0	0	8888	8888	0	1	0	0	0	3	2	3	2	3	2	50000	5	15000
NCD08	3	0	8888	8888	8888	8888	8888	8888	8888	8888	8888	8888		8888	1	1	1	1	1	1	1	0	0	0	1	0	0	1	Хүүхэд ханиад хүрээд хатгаа авсан	8888	2	0	0	8888	8888	0	1	0	0	0	4	4	2	4	3	3	60000	4	100000
NCD09	3	0	8888	8888	8888	8888	8888	8888	8888	8888	8888	8888		8888	0	0	1	1	1	1	0	0	0	0	1	0	0	8888	999	8888	8888	0	0	8888	8888	0	0	0	0	0	8888	8888	8888	8888	8888	8888	8888	8888	8888
NCD10	3	0	8888	8888	8888	8888	8888	8888	8888	8888	8888	8888		8888	0	0	1	1	1	1	1	0	0	0	1	0	0	4	Ханиад хүрч байсан	8888	8888	0	0	8888	8888	0	0	0	0	0	8888	8888	2	8888	4	8888	8888	8888	8888
NCD11	3	0	8888	8888	8888	8888	8888	8888	8888	8888	8888	8888		8888	1	0	1	1	1	1	0	0	0	0	1	0	0	1	Ханиад хатгаа	8888	3	0	0	8888	8888	0	1	1	0	0	2	3	2	4	3	8888	8888	8888	8888
NCD12	3	0	8888	8888	8888	8888	8888	8888	8888	8888	8888	8888		8888	0	0	1	1	1	0	0	0	1	0	0	0	0	4	Ханиад	8888	8888	0	0	8888	8888	0	1	0	0	0	8888	8888	8888	4	2	8888	8888	8888	8888
NCD13	3	0	8888	8888	8888	8888	8888	8888	8888	8888	8888	8888		8888	1	0	1	1	1	0	0	0	0	0	0	0	0	1	Ханиад томуу	8888	3	0	0	8888	8888	0	1	0	0	0	3	3	2	3	3	8888	8888	8888	8888
NCD14	3	0	8888	8888	8888	8888	8888	8888	8888	8888	8888	8888		8888	0	0	1	1	1	0	0	0	0	0	0	0	0	8888	999	8888	8888	0	0	8888	8888	0	0	0	0	0	4	8888	8888	8888	8888	8888	8888	8888	8888
NCD15	3	0	8888	8888	8888	8888	8888	8888	8888	8888	8888	8888		8888	0	1	1	1	1	0	1	0	1	0	0	0	0	4	999	1	8888	0	0	8888	8888	0	1	0	0	0	2	2	2	2	1	8888	8888	8888	8888
NCD16	3	0	8888	8888	8888	8888	8888	8888	8888	8888	8888	8888		8888	1	0	1	1	1	0	0	0	0	0	0	0	0	1	999	8888	1	0	0	8888	8888	0	1	0	0	0	1	4	2	4	3	8888	8888	8888	8888
NCD17	3	0	8888	8888	8888	8888	8888	8888	8888	8888	8888	8888		8888	0	1	1	1	1	1	0	0	0	0	0	0	0	4	Ханиад	8888	8888	0	0	8888	8888	0	1	0	0	0	3	3	2	8888	3	8888	8888	8888	8888
NCD18	3	0	8888	8888	8888	8888	8888	8888	8888	8888	8888	8888		8888	0	1	1	1	1	1	0	0	1	0	0	0	0	8888	999	8888	8888	0	0	8888	8888	0	0	0	0	0	4	4	8888	4	8888	8888	8888	8888	8888
NCD19	3	0	8888	8888	8888	8888	8888	8888	8888	8888	8888	8888		8888	1	1	1	1	1	1	0	0	1	0	0	0	0	3	Харшил, астма	8888	7	0	0	8888	8888	0	1	0	0	0	3	4	2	3	8888	8888	8888	8888	8888
NCD20	3	0	8888	8888	8888	8888	8888	8888	8888	8888	8888	8888		8888	1	0	1	1	1	1	0	0	1	0	0	0	0	1	Ханиад	28	4	0	0	8888	8888	0	0	1	0	0	2	2	2	4	3	4	400000	10	200000
NCD21	3	0	8888	8888	8888	8888	8888	8888	8888	8888	8888	8888		8888	0	1	1	1	1	1	1	0	1	0	1	0	0	4	Ханиад хүрч хоолой өвдөх	8888	8888	0	0	8888	8888	0	1	0	0	0	3	2	2	4	5	1	25000	2	30000
NCD22	3	0	8888	8888	8888	8888	8888	8888	8888	8888	8888	8888		8888	1	1	1	1	1	1	0	1	0	0	1	0	0	4	Ханиад	8888	8888	0	0	8888	8888	0	1	0	0	0	3	3	2	4	3	8888	8888	8888	8888
NCD23	3	0	8888	8888	8888	8888	8888	8888	8888	8888	8888	8888		8888	0	1	1	1	1	1	0	0	0	0	1	0	0	4	999	8888	8888	0	0	8888	8888	0	1	0	0	0	2	4	3	2	3	8888	8888	8888	8888
NCD24	3	0	8888	8888	8888	8888	8888	8888	8888	8888	8888	8888		8888	0	1	1	1	1	1	0	0	0	0	1	0	0	3	Ханиад томуу	8888	1	0	0	8888	8888	0	0	0	0	0	4	4	8888	4	3	8888	8888	8888	8888
NCD25	3	0	8888	8888	8888	8888	8888	8888	8888	8888	8888	8888		8888	0	1	1	1	1	1	0	0	1	0	1	0	0	4	Ханиад томуу	8888	8888	0	0	8888	8888	0	0	0	0	0	4	4	8888	8888	3	8888	8888	8888	8888
NCD26	3	0	8888	8888	8888	8888	8888	8888	8888	8888	8888	8888		8888	1	1	1	1	1	1	1	1	0	0	1	0	0	3	Ханиад хоолой өвдөх	8888	5	0	0	8888	8888	0	0	0	1	0	3	3	2	4	3	8888	8888	8888	8888
NCD27	3	0	8888	8888	8888	8888	8888	8888	8888	8888	8888	8888		8888	1	1	1	1	1	1	0	1	1	0	1	0	0	4	Ханиад харшил	8888	1	0	0	8888	8888	1	1	0	0	0	2	2	2	4	8888	8888	8888	8888	8888
NCD28	3	0	8888	8888	8888	8888	8888	8888	8888	8888	8888	8888		8888	1	0	1	0	1	1	1	0	0	0	1	0	0	3	Ханиад хүрсэн	24	1	0	0	8888	8888	0	1	0	0	0	2	3	3	4	4	8888	8888	8888	8888
NCD29	3	0	8888	8888	8888	8888	8888	8888	8888	8888	8888	8888		8888	1	1	1	1	1	1	1	1	0	0	1	0	0	3	Ханиад, хоолой өвдөх, нүднээс нулимс гарах, хооло�	8888	2	0	0	8888	8888	0	1	0	0	0	3	4	1	3	3	2	50000	7	60000
NCD30	3	0	8888	8888	8888	8888	8888	8888	8888	8888	8888	8888		8888	1	0	1	1	1	1	0	1	1	0	1	1	0	1	Гэдэс гүйлгэж бөөлждөг ханиад хүрсэн	8888	8888	0	0	8888	8888	0	1	0	0	0	2	3	2	1	3	5	120000	8	500000
NCD31	3	0	8888	8888	8888	8888	8888	8888	8888	8888	8888	8888		8888	1	1	1	1	1	1	1	0	0	0	1	0	0	3	Ханиад томуу	48	2	0	0	8888	8888	0	1	0	1	0	3	2	2	1	3	8888	8888	3	30000
NCD32	3	0	8888	8888	8888	8888	8888	8888	8888	8888	8888	8888		8888	1	0	1	1	1	1	0	0	0	0	1	0	0	4	Ханиад хүрэх	8888	1	0	0	8888	8888	0	1	0	0	0	3	4	2	4	2	2	50000	10	150000
NCD33	3	0	8888	8888	8888	8888	8888	8888	8888	8888	8888	8888		8888	1	0	1	1	1	1	0	0	0	0	1	0	0	1	Ханиад хүрч хатгаа аваад	8888	5	0	0	8888	8888	0	1	0	0	0	3	3	2	1	3	8888	8888	5	50000
NCD34	3	0	8888	8888	8888	8888	8888	8888	8888	8888	8888	8888		8888	1	1	1	1	0	1	0	0	0	0	1	0	0	8888	999	8888	8888	0	0	8888	8888	0	0	0	0	0	8888	3	8888	8888	3	8888	8888	10	50000
NCD35	3	0	8888	8888	8888	8888	8888	8888	8888	8888	8888	8888		8888	0	1	1	1	0	1	0	1	0	0	1	0	0	4	Ханиад бронхит	8888	9	0	0	8888	8888	0	0	1	0	0	3	3	2	2	3	3	125000	7	100000
NCD36	3	0	8888	8888	8888	8888	8888	8888	8888	8888	8888	8888		8888	1	1	1	1	1	1	1	1	1	0	1	0	0	1	Ханиад авсан	8888	1	0	0	8888	8888	0	1	0	0	0	2	2	2	4	3	1	30000	20	400000
NCD37	3	0	8888	8888	8888	8888	8888	8888	8888	8888	8888	8888		8888	0	0	1	1	1	1	1	0	0	0	1	0	0	8888	Ханиад	8888	8888	0	0	8888	8888	0	1	0	0	0	2	4	2	3	1	2	50000	8888	8888
NCD38	3	0	8888	8888	8888	8888	8888	8888	8888	8888	8888	8888		8888	0	0	1	1	1	1	0	0	0	0	1	0	0	1	Ханиад томуу	8888	7	0	0	8888	8888	0	1	0	0	0	3	3	2	3	3	2	60000	1	40000
NCD39	3	0	8888	8888	8888	8888	8888	8888	8888	8888	8888	8888		8888	1	1	1	1	1	1	1	0	0	0	1	0	0	1	999	8888	5	0	0	8888	8888	0	1	0	0	0	2	4	2	4	3	8888	100000	8888	100000
NCD40	3	0	8888	8888	8888	8888	8888	8888	8888	8888	8888	8888		8888	1	1	1	1	1	1	1	0	0	0	1	0	0	1	Хатгаа	8888	3	0	0	8888	8888	1	0	0	0	0	3	2	3	1	3	2	100000	4	150000
NCD41	3	0	8888	8888	8888	8888	8888	8888	8888	8888	8888	8888		8888	1	0	1	1	1	1	0	0	1	0	1	0	0	1	Ханиад, багтраа, ларингит	8888	3	0	0	8888	8888	0	1	0	0	0	1	2	2	2	3	7	225000	7	375000
NCD42	3	0	8888	8888	8888	8888	8888	8888	8888	8888	8888	8888		8888	0	1	1	1	1	1	0	0	0	0	1	0	0	3	999	8888	8888	0	0	8888	8888	1	0	0	0	0	2	2	2	4	3	8888	8888	5	100000
NCD43	3	0	8888	8888	8888	8888	8888	8888	8888	8888	8888	8888		8888	0	1	1	1	0	1	0	0	0	0	0	0	0	4	999	8888	8888	0	0	8888	8888	0	0	0	0	0	4	8888	8888	1	3	4	120000	10	800000
NCD44	3	0	8888	8888	8888	8888	8888	8888	8888	8888	8888	8888		8888	0	1	1	1	0	1	0	0	0	0	0	0	0	2	Ханиад, хатгаа, харвалт	8888	1	0	0	8888	8888	0	1	0	0	0	2	3	3	4	3	1	150000	1	150000
NCD45	3	0	8888	8888	8888	8888	8888	8888	8888	8888	8888	8888		8888	0	1	1	1	0	1	0	0	1	0	0	0	0	1	Ханиад	8888	8888	0	0	8888	8888	0	1	0	0	0	3	4	3	4	3	8888	8888	15	300000
NCD46	3	0	8888	8888	8888	8888	8888	8888	8888	8888	8888	8888		8888	1	1	1	1	1	1	1	1	0	0	0	0	0	8888	999	8888	8888	0	0	8888	8888	0	0	0	0	0	8888	8888	8888	8888	8888	8888	8888	2	20000
NCD47	3	0	8888	8888	8888	8888	8888	8888	8888	8888	8888	8888		8888	1	1	1	1	1	1	0	1	0	0	0	0	0	4	Ханиад	8888	8888	0	0	8888	8888	0	1	0	0	0	2	2	2	4	3	5	100000	5	100000
NCD48	3	0	8888	8888	8888	8888	8888	8888	8888	8888	8888	8888		8888	1	1	1	1	1	1	1	1	0	0	0	0	0	1	Хүүхэд ханиад хүрэх толгой өвдөх бие байнга суль�	8888	8888	0	0	8888	8888	0	1	0	0	0	2	1	1	4	3	4	20000	10	500000
NCD49	3	0	8888	8888	8888	8888	8888	8888	8888	8888	8888	8888		8888	1	1	1	1	1	1	1	1	1	0	0	0	0	4	999	8888	8888	0	0	8888	8888	0	1	1	0	0	4	4	2	4	1	8888	8888	3	20000
NCD50	3	0	8888	8888	8888	8888	8888	8888	8888	8888	8888	8888		8888	1	0	1	1	1	1	1	0	0	0	0	0	0	1	Хүүхэд өвдсөн тохиолдолд шаардлагатай үед	8888	8888	0	0	8888	8888	0	0	0	0	0	3	3	2	4	3	2	300000	4	200000
NCD51	3	0	8888	8888	8888	8888	8888	8888	8888	8888	8888	8888		8888	1	1	1	1	1	1	1	1	0	0	0	0	0	4	Ханиад	8888	7	0	0	8888	8888	0	1	0	0	0	2	1	2	1	3	2	100000	8888	500000
NCD52	3	0	8888	8888	8888	8888	8888	8888	8888	8888	8888	8888		8888	1	1	1	1	0	1	0	1	0	0	0	0	0	8888	999	8888	8888	0	0	8888	8888	0	0	0	0	0	4	4	8888	8888	3	2	100000	2	150000
NCD53	3	0	8888	8888	8888	8888	8888	8888	8888	8888	8888	8888		8888	1	1	1	1	0	1	0	0	0	0	0	0	0	8888	999	8888	8888	0	0	8888	8888	0	1	0	0	0	4	3	2	2	3	2	50000	8888	8888
NCD54	3	0	8888	8888	8888	8888	8888	8888	8888	8888	8888	8888		8888	0	1	1	1	1	1	0	1	0	0	0	0	0	1	ханиад хатгаа	8888	3	0	0	8888	8888	0	1	0	0	0	3	2	1	4	3	3	50000	3	50000
NCD55	3	0	8888	8888	8888	8888	8888	8888	8888	8888	8888	8888		8888	0	1	1	1	1	1	0	0	0	0	0	0	0	1	ханиад	40	5	0	0	8888	8888	0	1	0	1	0	1	1	1	4	3	3	40000	4	650000
NCD56	3	0	8888	8888	8888	8888	8888	8888	8888	8888	8888	8888		8888	1	0	1	1	0	1	0	0	0	0	0	0	0	8888	999	8888	8888	0	0	8888	8888	0	0	0	0	0	3	2	2	4	2	8888	8888	4	30000
NCD57	3	0	8888	8888	8888	8888	8888	8888	8888	8888	8888	8888		8888	0	0	1	1	0	1	1	0	0	0	0	0	0	4	хоолой өвдөх, ханиад	8888	1	0	0	8888	8888	0	1	0	0	0	4	4	2	4	4	8888	8888	8888	50000
NCD58	3	0	8888	8888	8888	8888	8888	8888	8888	8888	8888	8888		8888	0	1	1	1	1	1	0	1	0	0	0	0	0	1	999	8888	8888	0	0	8888	8888	0	1	0	0	0	3	1	2	3	3	1	30000	6	60000
NCD59	3	0	8888	8888	8888	8888	8888	8888	8888	8888	8888	8888		8888	1	0	1	1	1	1	0	1	0	0	0	0	0	4	999	8888	8888	0	0	8888	8888	0	0	0	0	0	3	4	8888	8888	8888	8888	8888	8888	50000
NCD60	3	0	8888	8888	8888	8888	8888	8888	8888	8888	8888	8888		8888	1	1	1	1	1	1	1	0	0	0	0	0	0	4	толгой өвдөх,	8888	8888	0	0	8888	8888	0	0	0	0	0	3	4	8888	4	3	8888	8888	3	300000
NCD61	3	0	8888	8888	8888	8888	8888	8888	8888	8888	8888	8888		8888	0	1	1	1	1	1	0	0	0	0	0	0	0	4	нүд өвдөхь хоолой өвдөх	8888	8888	0	0	8888	8888	0	0	0	0	0	2	2	2	4	8888	8888	8888	3	5000
NCD62	3	0	8888	8888	8888	8888	8888	8888	8888	8888	8888	8888		8888	1	1	1	1	1	1	0	0	0	0	0	0	0	3	халуурах, ханиалгах	8888	1	0	0	8888	8888	0	0	0	0	0	8888	8888	8888	8888	3	8888	8888	4	50000
NCD63	3	0	8888	8888	8888	8888	8888	8888	8888	8888	8888	8888		8888	1	0	1	1	1	1	0	0	0	0	0	0	0	3	ханиад	8888	3	0	0	8888	8888	0	1	0	0	0	1	4	2	1	3	3	80000	10	30000
NCD64	3	0	8888	8888	8888	8888	8888	8888	8888	8888	8888	8888		8888	1	1	1	1	1	1	0	0	0	0	0	0	0	8888	хатгаа	12	8888	0	0	8888	8888	0	1	0	0	0	1	1	2	4	1	3	100000	3	200000
NCD65	3	0	8888	8888	8888	8888	8888	8888	8888	8888	8888	8888		8888	1	0	1	1	1	1	0	1	0	0	0	0	0	1	999	8888	8888	0	0	8888	8888	0	1	0	0	0	3	1	2	4	3	1	50000	4	300000
NCD66	3	0	8888	8888	8888	8888	8888	8888	8888	8888	8888	8888		8888	1	1	1	1	1	1	0	1	0	0	0	0	0	4	999	8888	8888	0	0	8888	8888	0	1	0	0	0	1	2	2	4	5	2	200000	3	100000
NCD67	3	0	8888	8888	8888	8888	8888	8888	8888	8888	8888	8888		8888	0	1	1	1	1	1	0	0	0	0	0	0	0	4	ханиад, томуу	8888	8888	0	0	8888	8888	0	1	0	0	0	2	2	2	3	3	3	70000	7	200000
NCD68	3	0	8888	8888	8888	8888	8888	8888	8888	8888	8888	8888		8888	0	1	1	1	1	1	1	1	0	0	0	0	0	1	ханиад	8888	2	0	0	8888	8888	0	1	1	0	0	3	2	2	1	3	1	20000	1	30000
NCD69	3	0	8888	8888	8888	8888	8888	8888	8888	8888	8888	8888		8888	0	1	1	1	1	1	0	1	0	0	0	0	0	8888	999	8888	8888	0	0	8888	8888	0	0	0	0	0	3	4	3	8888	4	8888	8888	8888	8888
NCD70	3	0	8888	8888	8888	8888	8888	8888	8888	8888	8888	8888		8888	1	1	1	1	1	1	0	0	0	0	0	0	0	4	999	8888	8888	0	0	8888	8888	0	0	0	0	0	3	3	8888	8888	3	3	60000	2	40000
NCD71	3	0	8888	8888	8888	8888	8888	8888	8888	8888	8888	8888		8888	1	1	1	1	1	1	0	1	1	0	0	0	0	4	ханиад, хоолой өвдөх	4	8888	0	0	8888	8888	0	1	0	0	0	4	4	2	4	3	3	100000	5	150000
NCD72	3	0	8888	8888	8888	8888	8888	8888	8888	8888	8888	8888		8888	0	1	1	1	1	1	1	1	0	0	0	0	0	3	гайморит	5	8888	0	0	8888	8888	0	1	0	1	0	2	1	3	4	1	1	100000	15	150000
NCD73	3	0	8888	8888	8888	8888	8888	8888	8888	8888	8888	8888		8888	0	1	1	1	1	1	0	0	0	0	0	0	0	1	ханиад	8888	1	0	0	8888	8888	0	0	0	0	0	4	4	2	8888	3	2	50000	3	75000
NCD74	3	0	8888	8888	8888	8888	8888	8888	8888	8888	8888	8888		8888	1	0	1	1	1	1	0	0	0	0	0	0	0	4	999	1	1	0	0	8888	8888	1	0	0	0	0	4	4	2	4	3	8888	100000	8888	20000
NCD75	3	0	8888	8888	8888	8888	8888	8888	8888	8888	8888	8888		8888	0	1	1	1	1	1	0	0	0	0	0	0	0	1	999	8888	8888	0	0	8888	8888	0	1	0	0	0	2	3	2	4	3	3	200000	5	180000
NCD76	3	0	8888	8888	8888	8888	8888	8888	8888	8888	8888	8888		8888	0	1	1	1	1	1	1	1	0	0	0	0	0	8888	999	8888	8888	0	0	8888	8888	0	1	0	0	0	3	3	2	4	3	2	800000	8	160000
NCD77	3	0	8888	8888	8888	8888	8888	8888	8888	8888	8888	8888		8888	0	1	1	1	1	1	0	0	1	0	0	0	0	4	999	8888	8888	0	0	8888	8888	0	1	0	0	0	2	2	2	4	3	15	8888	10	100000
NCD78	3	0	8888	8888	8888	8888	8888	8888	8888	8888	8888	8888		8888	1	1	1	1	1	1	0	1	0	0	0	0	0	1	999	8888	1	0	0	8888	8888	0	1	0	0	0	3	3	2	1	3	2	30000	2	30000
NCD79	3	0	8888	8888	8888	8888	8888	8888	8888	8888	8888	8888		8888	1	1	1	1	1	1	1	1	0	0	0	0	0	1	вирусын гаралтай ханиад ларангит	8888	3	0	0	8888	8888	0	1	0	0	0	3	3	1	3	3	8888	8888	2	55000
NCD80	3	0	8888	8888	8888	8888	8888	8888	8888	8888	8888	8888		8888	1	1	1	1	1	1	0	1	1	0	1	0	0	4	999	8888	8888	0	0	8888	8888	0	1	0	0	0	4	4	8888	4	1	8888	8888	1	30000
NCD81	3	0	8888	8888	8888	8888	8888	8888	8888	8888	8888	8888		8888	1	1	1	1	1	1	1	0	1	0	1	0	0	1	ханиад харшил	8888	7	0	0	8888	8888	0	1	0	0	0	2	1	2	4	3	5	500000	10	1000000
NCD82	3	0	8888	8888	8888	8888	8888	8888	8888	8888	8888	8888		8888	1	0	1	1	1	1	0	1	1	0	1	0	0	8888	999	8888	8888	0	0	8888	8888	0	0	0	0	0	4	8888	3	8888	3	4	30000	8888	8888
NCD83	3	0	8888	8888	8888	8888	8888	8888	8888	8888	8888	8888		8888	0	0	1	1	1	1	1	0	0	0	1	0	0	1	хоолой өвдөөд, хатгаа	8888	8888	0	0	8888	8888	1	0	0	0	0	2	2	2	4	3	1	100000	4	320000
NCD84	3	0	8888	8888	8888	8888	8888	8888	8888	8888	8888	8888		8888	0	0	1	1	1	1	0	0	1	0	1	0	0	3	хоолой өвдөх халуурах	8888	2	0	0	8888	8888	0	0	0	0	0	3	4	3	2	1	8888	8888	8888	30000
NCD85	3	0	8888	8888	8888	8888	8888	8888	8888	8888	8888	8888		8888	0	1	1	1	1	1	1	0	0	0	1	0	0	4	ханиад хоолой өвдөх	8888	8888	0	0	8888	8888	0	0	0	0	0	2	2	2	3	3	4	120000	6	250000
NCD86	3	0	8888	8888	8888	8888	8888	8888	8888	8888	8888	8888		8888	0	1	1	1	1	1	1	1	0	0	1	0	0	4	ханиад хатгаа	2	8888	0	0	8888	8888	0	1	0	0	0	2	1	1	4	1	2	100000	3	100000
NCD87	3	0	8888	8888	8888	8888	8888	8888	8888	8888	8888	8888		8888	0	1	1	1	1	1	0	0	0	0	1	0	0	1	хоолой өвдөх, томуу томуу төст өвчин	8888	25	0	0	8888	8888	0	1	1	0	0	2	2	2	4	3	3	50000	3	200000
NCD88	3	0	8888	8888	8888	8888	8888	8888	8888	8888	8888	8888		8888	0	0	1	1	1	1	0	1	0	0	1	0	0	1	ханиад томуу	8888	8888	0	0	8888	8888	0	1	0	0	0	2	2	2	4	3	4	25000	4	80000
NCD89	3	0	8888	8888	8888	8888	8888	8888	8888	8888	8888	8888		8888	0	1	1	1	1	1	0	0	0	0	1	0	0	1	ханиад хатиг	8888	6	0	0	8888	8888	0	1	0	0	0	3	3	2	4	3	5	200000	8	600000
NCD90	3	0	8888	8888	8888	8888	8888	8888	8888	8888	8888	8888		8888	1	1	1	1	1	1	1	1	1	0	1	0	0	1	ханиад хоолой өвдөх	8888	7	0	0	8888	8888	0	1	0	1	0	2	2	2	4	3	2	250000	10	150000
NCD91	3	0	8888	8888	8888	8888	8888	8888	8888	8888	8888	8888		8888	0	1	1	1	1	1	0	1	0	0	1	0	0	1	ханиад хүрэх, хоолой хүрэх	2	8888	0	0	8888	8888	0	0	1	0	0	3	2	2	4	3	5	200000	20	500000
NCD92	3	0	8888	8888	8888	8888	8888	8888	8888	8888	8888	8888		8888	1	0	1	1	1	1	1	1	0	0	1	0	0	3	толгой таллаж өвдөх, нойргүйдэл	16	2	0	0	8888	8888	0	1	1	0	0	3	2	1	3	1	2	70000	3	200000
NCD93	3	0	8888	8888	8888	8888	8888	8888	8888	8888	8888	8888		8888	1	0	1	1	1	1	0	0	0	0	1	0	0	1	хатгалгаа	8888	30	0	0	8888	8888	0	1	0	0	0	3	3	2	2	3	10	500000	8888	1500000
NCD94	3	0	8888	8888	8888	8888	8888	8888	8888	8888	8888	8888		8888	1	0	1	1	1	1	0	1	1	0	1	0	0	1	хамар битүүрэх, бөөлжих, харшилтай болох	8888	2	0	0	8888	8888	0	1	1	0	0	3	3	2	4	3	4	40000	5	80000
NCD95	3	0	8888	8888	8888	8888	8888	8888	8888	8888	8888	8888		8888	1	1	1	1	1	1	1	1	0	0	1	0	0	1	хатгаа хүндэрсэн	8888	14	0	0	8888	8888	0	1	0	0	0	3	4	2	8888	3	2	300000	4	400000
NCD96	3	0	8888	8888	8888	8888	8888	8888	8888	8888	8888	8888		8888	0	1	1	1	1	1	1	1	0	0	1	0	0	3	хоолой өвдөх, халуурах, толгой дүүнгэтэх	8888	7	0	0	8888	8888	0	1	0	0	0	3	3	2	4	1	2	70000	3	200000
NCD97	3	0	8888	8888	8888	8888	8888	8888	8888	8888	8888	8888		8888	1	0	1	1	1	1	1	1	1	0	1	0	0	1	ханиад хүрэх, хоолой өвдөх	8888	2	0	0	8888	8888	0	0	1	0	0	3	2	2	4	3	8888	60000	8888	75000
NCD98	3	0	8888	8888	8888	8888	8888	8888	8888	8888	8888	8888		8888	1	0	1	1	1	1	0	0	0	0	1	0	0	4	ханиад	8888	8888	0	0	8888	8888	0	0	0	0	0	4	4	8888	8888	3	8888	8888	2	50000
NCD99	3	0	8888	8888	8888	8888	8888	8888	8888	8888	8888	8888		8888	1	0	1	1	1	1	1	0	0	0	1	0	0	3	ханиад	8888	8888	0	0	8888	8888	0	0	0	0	0	8888	8888	8888	8888	4	8888	8888	2	20000
NCD100	3	0	8888	8888	8888	8888	8888	8888	8888	8888	8888	8888		8888	0	1	1	1	1	1	1	1	0	0	1	0	0	4	ханиад	8888	8888	0	0	8888	8888	0	1	0	0	0	2	2	2	2	4	1	20000	1	30000
NCD101	3	0	8888	8888	8888	8888	8888	8888	8888	8888	8888	8888		8888	1	1	1	1	1	1	0	1	0	0	1	0	0	1	ханиад хүрсэн	2	4	0	0	8888	8888	0	1	0	1	0	1	1	2	3	3	3	8888	3	500000
NCD102	3	0	8888	8888	8888	8888	8888	8888	8888	8888	8888	8888		8888	0	0	1	1	1	1	0	0	0	0	0	0	0	1	хатгаа	8888	8888	0	0	8888	8888	0	1	0	0	0	4	2	2	4	3	2	40000	2	50000
NCD103	3	0	8888	8888	8888	8888	8888	8888	8888	8888	8888	8888		8888	0	1	1	1	1	1	1	0	0	0	0	0	0	4	ханиад	8888	8888	0	0	8888	8888	0	1	0	1	0	3	3	2	3	3	2	150000	7	300000
NCD104	3	0	8888	8888	8888	8888	8888	8888	8888	8888	8888	8888		8888	0	0	1	1	1	1	0	0	0	0	0	0	0	8888	999	8888	8888	0	0	8888	8888	0	0	0	0	0	8888	8888	8888	8888	8888	8888	8888	8888	8888
WA01	4	0	8888	8888	8888	8888	8888	8888	8888	8888	8888	8888		8888	0	1	0	1	1	1	1	1	0	0	0	0	0	8888	999	8888	8888	0	0	8888	8888	0	0	1	0	0	8888	8888	3	3	8888	8888	8888	8888	8888
WA10	4	0	8888	8888	8888	8888	8888	8888	8888	8888	8888	8888		8888	0	0	0	0	0	0	0	0	0	0	0	0	0	8888	999	8888	8888	0	0	8888	8888	0	0	0	0	0	8888	8888	8888	8888	8888	8888	8888	8888	8888
WA02	4	0	8888	8888	8888	8888	8888	8888	8888	8888	8888	8888		8888	1	0	1	1	1	1	0	0	0	0	0	0	0	8888	999	8888	8888	0	0	8888	8888	0	0	0	1	0	8888	8888	4	8888	8888	8888	8888	8888	8888
WA03	4	0	8888	8888	8888	8888	8888	8888	8888	8888	8888	8888		8888	1	0	1	1	1	1	0	1	0	0	0	0	0	8888	999	8888	5	0	0	8888	8888	0	1	0	0	0	8888	8888	3	8888	8888	8888	8888	8888	8888
WA04	4	0	8888	8888	8888	8888	8888	8888	8888	8888	8888	8888		8888	1	0	1	1	1	1	0	1	0	0	0	0	0	8888	999	8888	8888	0	0	8888	8888	0	1	0	0	0	8888	8888	2	8888	8888	3	40000	3	8888
WA05	4	0	8888	8888	8888	8888	8888	8888	8888	8888	8888	8888		8888	0	0	1	1	1	1	1	0	0	0	0	0	0	8888	999	8888	8888	0	0	8888	8888	0	0	0	0	0	8888	2	1	8888	8888	2	35000	6	35000
WA06	4	0	8888	8888	8888	8888	8888	8888	8888	8888	8888	8888		8888	1	0	1	1	1	1	1	1	0	0	0	0	0	8888	999	8888	2	0	0	8888	8888	0	0	0	1	0	8888	3	1	8888	8888	2	8888	10	8888
WA07	4	0	8888	8888	8888	8888	8888	8888	8888	8888	8888	8888		8888	0	0	1	1	1	1	1	1	0	0	0	0	0	8888	999	8888	5	0	0	8888	8888	0	1	0	0	0	8888	4	3	8888	8888	6	20000	6	40000
WA08	4	0	8888	8888	8888	8888	8888	8888	8888	8888	8888	8888		8888	1	0	1	1	1	1	0	0	0	0	0	0	0	8888	999	8888	5	0	0	8888	8888	0	1	0	0	0	8888	8888	1	8888	8888	8888	8888	8888	150000
WA09	4	0	8888	8888	8888	8888	8888	8888	8888	8888	8888	8888		8888	1	0	1	1	1	1	1	0	0	0	0	0	0	8888	999	8888	10	0	0	8888	8888	0	0	0	0	0	8888	8888	4	8888	8888	3	450000	8888	8888
WA11	4	0	8888	8888	8888	8888	8888	8888	8888	8888	8888	8888		8888	1	0	1	1	1	1	0	0	0	0	0	0	0	8888	999	8888	3	0	0	8888	8888	0	0	0	1	0	8888	3	1	8888	8888	2	8888	1	8888
WA12	4	0	8888	8888	8888	8888	8888	8888	8888	8888	8888	8888		8888	0	0	1	1	1	1	0	0	0	0	0	0	0	8888	999	8888	8888	0	0	8888	8888	0	0	0	0	0	8888	8888	1	8888	8888	8888	8888	8888	8888
WA13	4	0	8888	8888	8888	8888	8888	8888	8888	8888	8888	8888		8888	0	0	1	1	1	1	1	0	0	0	0	0	0	8888	999	8888	2	0	0	8888	8888	0	0	0	1	0	8888	1	3	8888	8888	2	160000	10	30000
WA14	4	0	8888	8888	8888	8888	8888	8888	8888	8888	8888	8888		8888	1	0	1	1	1	1	0	0	0	0	0	0	0	8888	999	8888	8888	0	0	8888	8888	0	0	0	0	0	8888	8888	3	8888	8888	8888	8888	8888	8888
WA15	4	0	8888	8888	8888	8888	8888	8888	8888	8888	8888	8888		8888	1	0	1	1	1	1	1	1	0	0	0	0	0	8888	999	8888	12	0	0	8888	8888	0	1	0	0	0	8888	1	1	8888	8888	2	75000	2	35000
WA16	4	0	8888	8888	8888	8888	8888	8888	8888	8888	8888	8888		8888	1	0	1	1	1	1	1	0	0	0	0	0	0	8888	999	8888	8888	0	0	8888	8888	0	1	0	0	0	8888	1	1	8888	8888	2	50000	6	100000
WA17	4	0	8888	8888	8888	8888	8888	8888	8888	8888	8888	8888		8888	0	0	1	1	1	1	0	0	0	0	0	0	0	8888	999	8888	5	0	0	8888	8888	0	1	0	0	0	8888	8888	1	8888	8888	2	8888	3	8888
WA18	4	0	8888	8888	8888	8888	8888	8888	8888	8888	8888	8888		8888	1	0	1	1	1	1	1	1	0	0	0	0	0	8888	999	8888	8888	0	0	8888	8888	0	0	0	0	0	8888	8888	3	8888	8888	1	75000	1	125000
WA19	4	0	8888	8888	8888	8888	8888	8888	8888	8888	8888	8888		8888	1	0	1	1	1	1	1	0	0	0	0	0	0	8888	999	8888	1	0	0	8888	8888	0	0	0	1	0	8888	8888	1	8888	8888	8888	8888	3	8888
WA20	4	0	8888	8888	8888	8888	8888	8888	8888	8888	8888	8888		8888	1	0	1	1	1	1	0	0	0	0	0	0	0	8888	999	8888	8888	0	0	8888	8888	0	0	0	0	0	8888	4	1	8888	8888	8888	8888	8888	8888
WA21	4	0	8888	8888	8888	8888	8888	8888	8888	8888	8888	8888		8888	1	0	1	1	1	1	1	1	0	0	0	0	0	8888	999	8888	5	0	0	8888	8888	0	0	0	0	0	8888	1	4	8888	8888	1	60000	4	70000
WA22	4	0	8888	8888	8888	8888	8888	8888	8888	8888	8888	8888		8888	1	0	1	1	1	1	0	0	0	0	0	0	0	8888	999	8888	8888	0	0	8888	8888	0	0	0	0	0	8888	1	1	8888	8888	8888	8888	8888	8888
WA23	4	0	8888	8888	8888	8888	8888	8888	8888	8888	8888	8888		8888	1	0	1	1	1	1	0	1	0	0	0	0	0	8888	999	8888	15	0	0	8888	8888	0	1	0	0	0	8888	8888	2	8888	8888	5	15000	10	30000
WA24	4	0	8888	8888	8888	8888	8888	8888	8888	8888	8888	8888		8888	0	0	1	1	1	1	0	0	0	0	0	0	0	8888	999	8888	8888	0	0	8888	8888	0	0	0	1	0	8888	1	2	8888	8888	8888	8888	2	30000
WA25	4	0	8888	8888	8888	8888	8888	8888	8888	8888	8888	8888		8888	1	0	1	1	1	1	0	0	0	0	0	0	0	8888	999	8888	13	0	0	8888	8888	0	1	0	0	0	8888	8888	1	8888	8888	10	350000	10	8888
WA26	4	0	8888	8888	8888	8888	8888	8888	8888	8888	8888	8888		8888	1	0	1	1	1	1	0	0	0	0	0	0	0	8888	999	8888	8888	0	0	8888	8888	0	0	0	0	0	8888	8888	1	8888	8888	8888	8888	3	8888
WA27	4	0	8888	8888	8888	8888	8888	8888	8888	8888	8888	8888		8888	1	0	1	1	1	1	1	1	0	0	0	0	0	8888	999	8888	8888	0	0	8888	8888	0	0	0	0	0	8888	1	1	8888	8888	1	100000	3	50000
WA28	4	0	8888	8888	8888	8888	8888	8888	8888	8888	8888	8888		8888	0	0	1	1	1	1	0	0	0	0	0	0	0	8888	999	8888	8888	0	0	8888	8888	0	0	0	1	0	8888	1	2	8888	8888	2	8888	1	8888
WA29	4	0	8888	8888	8888	8888	8888	8888	8888	8888	8888	8888		8888	1	0	1	1	1	1	1	1	0	0	0	0	0	8888	999	8888	5	0	0	8888	8888	0	0	0	1	0	8888	8888	3	8888	8888	10	45000	8888	40000
WA30	4	0	8888	8888	8888	8888	8888	8888	8888	8888	8888	8888		8888	1	0	1	1	1	1	0	1	0	0	0	0	0	8888	999	8888	8888	0	0	8888	8888	0	1	0	0	0	8888	1	1	8888	8888	8888	8888	8888	8888
WA31	4	0	8888	8888	8888	8888	8888	8888	8888	8888	8888	8888		8888	1	0	1	1	1	1	1	1	0	0	0	0	0	8888	999	8888	8888	0	0	8888	8888	0	0	0	1	0	8888	8888	3	8888	8888	3	500000	10	300000
WA32	4	0	8888	8888	8888	8888	8888	8888	8888	8888	8888	8888		8888	1	0	1	1	1	1	0	1	0	0	0	0	0	8888	999	8888	8888	0	0	8888	8888	0	0	0	0	0	8888	8888	3	8888	8888	8888	8888	1	15000
WA33	4	0	8888	8888	8888	8888	8888	8888	8888	8888	8888	8888		8888	1	0	1	1	1	1	1	0	0	0	0	0	0	8888	999	8888	5	0	0	8888	8888	0	1	0	1	0	8888	1	1	8888	8888	10	8888	10	8888
WA34	4	0	8888	8888	8888	8888	8888	8888	8888	8888	8888	8888		8888	1	0	1	1	1	1	0	0	0	0	0	0	0	8888	999	8888	8888	0	0	8888	8888	0	0	0	0	0	8888	8888	3	8888	8888	8888	8888	3	25000
WA35	4	0	8888	8888	8888	8888	8888	8888	8888	8888	8888	8888		8888	1	0	1	1	1	1	0	0	0	0	0	0	0	8888	999	8888	2	0	0	8888	8888	0	0	0	1	0	8888	8888	3	8888	8888	1	30000	2	60000
WA36	4	0	8888	8888	8888	8888	8888	8888	8888	8888	8888	8888		8888	1	0	1	1	1	1	1	0	0	0	0	0	0	8888	999	8888	8888	0	0	8888	8888	0	0	0	0	0	8888	8888	3	8888	8888	1	8888	8888	8888
WA37	4	0	8888	8888	8888	8888	8888	8888	8888	8888	8888	8888		8888	1	0	1	1	1	1	1	0	0	0	0	0	0	8888	999	8888	10	0	0	8888	8888	0	1	0	1	0	8888	1	1	8888	8888	3	8888	10	8888
WA38	4	0	8888	8888	8888	8888	8888	8888	8888	8888	8888	8888		8888	1	0	1	1	1	1	1	0	0	0	0	0	0	8888	999	8888	8888	0	0	8888	8888	0	0	0	0	0	8888	8888	3	8888	8888	8888	8888	5	8888
WA39	4	0	8888	8888	8888	8888	8888	8888	8888	8888	8888	8888		8888	1	0	1	1	1	1	0	1	0	0	0	0	0	8888	999	8888	5	0	0	8888	8888	0	0	0	0	0	8888	1	1	8888	8888	2	100000	2	150000
WA40	4	0	8888	8888	8888	8888	8888	8888	8888	8888	8888	8888		8888	1	0	1	1	1	1	0	0	0	0	0	0	0	8888	999	8888	5	0	0	8888	8888	0	1	0	0	0	8888	8888	3	8888	8888	8888	8888	4	20000
WA41	4	0	8888	8888	8888	8888	8888	8888	8888	8888	8888	8888		8888	1	0	1	1	1	1	1	0	0	0	0	0	0	8888	999	8888	8888	0	0	8888	8888	0	0	0	1	0	8888	4	3	8888	8888	8888	8888	3	15000
WA42	4	0	8888	8888	8888	8888	8888	8888	8888	8888	8888	8888		8888	0	0	1	1	1	1	0	0	0	0	0	0	0	8888	999	8888	5	0	0	8888	8888	0	1	0	0	0	8888	2	3	8888	8888	8888	8888	8888	8888
WA43	4	0	8888	8888	8888	8888	8888	8888	8888	8888	8888	8888		8888	1	0	1	1	1	1	1	1	0	0	0	0	0	8888	999	8888	8888	0	0	8888	8888	0	0	0	0	0	8888	8888	3	8888	8888	2	8888	8888	8888
WA44	4	0	8888	8888	8888	8888	8888	8888	8888	8888	8888	8888		8888	1	0	1	1	1	1	0	0	0	0	0	0	0	8888	999	8888	10	0	0	8888	8888	0	0	0	0	0	8888	3	3	8888	8888	2	10000	2	50000
WA45	4	0	8888	8888	8888	8888	8888	8888	8888	8888	8888	8888		8888	1	0	1	1	1	1	1	1	0	0	0	0	0	8888	999	8888	8888	0	0	8888	8888	0	0	0	0	0	8888	4	3	8888	8888	8888	8888	8888	8888
WA46	4	0	8888	8888	8888	8888	8888	8888	8888	8888	8888	8888		8888	1	0	1	1	1	1	0	1	0	0	0	0	0	8888	999	8888	8888	0	0	8888	8888	0	0	0	0	0	8888	8888	3	8888	8888	8888	8888	8888	8888
WA47	4	0	8888	8888	8888	8888	8888	8888	8888	8888	8888	8888		8888	1	0	1	1	1	1	1	1	0	0	0	0	0	8888	999	8888	8888	0	0	8888	8888	0	1	0	0	0	8888	8888	3	8888	8888	3	90000	8888	8888
WA48	4	0	8888	8888	8888	8888	8888	8888	8888	8888	8888	8888		8888	1	0	1	1	1	1	0	0	0	0	0	0	0	8888	999	8888	3	0	0	8888	8888	0	0	0	1	0	8888	8888	1	8888	8888	2	50000	10	300000
WA49	4	0	8888	8888	8888	8888	8888	8888	8888	8888	8888	8888		8888	1	0	1	1	1	1	1	1	0	0	0	0	0	8888	999	8888	7	0	0	8888	8888	0	0	0	1	0	8888	1	2	8888	8888	5	8888	5	8888
WA50	4	0	8888	8888	8888	8888	8888	8888	8888	8888	8888	8888		8888	1	0	1	1	1	1	0	0	0	0	0	0	0	8888	999	8888	3	0	0	8888	8888	0	1	0	0	0	8888	2	1	8888	8888	8888	8888	8888	8888
WA51	4	0	8888	8888	8888	8888	8888	8888	8888	8888	8888	8888		8888	1	0	1	1	1	1	1	1	0	0	0	0	0	8888	999	8888	2	0	0	8888	8888	0	0	0	1	0	8888	3	3	8888	8888	1	20000	1	50000
WA52	4	0	8888	8888	8888	8888	8888	8888	8888	8888	8888	8888		8888	1	0	1	1	1	1	1	1	0	0	0	0	0	8888	999	8	19	0	0	8888	8888	0	0	0	0	0	8888	8888	1	8888	8888	8888	8888	8888	8888
WA53	4	0	8888	8888	8888	8888	8888	8888	8888	8888	8888	8888		8888	1	0	1	1	1	1	1	1	0	0	0	0	0	8888	999	8888	5	0	0	8888	8888	1	1	0	1	0	8888	1	3	8888	8888	2	8888	2	30000
WA54	4	0	8888	8888	8888	8888	8888	8888	8888	8888	8888	8888		8888	1	0	1	1	1	1	0	1	0	0	0	0	0	8888	999	8888	8888	0	0	8888	8888	0	0	0	0	0	8888	3	3	8888	8888	1	50000	8888	150000
WA55	4	0	8888	8888	8888	8888	8888	8888	8888	8888	8888	8888		8888	1	0	1	1	1	1	1	1	0	0	0	0	0	8888	999	8888	8888	0	0	8888	8888	0	0	0	1	0	8888	8888	3	8888	8888	1	80000	1	200000
WA56	4	0	8888	8888	8888	8888	8888	8888	8888	8888	8888	8888		8888	1	0	1	1	1	1	0	1	0	0	0	0	0	8888	999	8888	5	0	0	8888	8888	0	0	0	1	0	8888	4	3	8888	8888	8888	8888	8888	8888
WA57	4	0	8888	8888	8888	8888	8888	8888	8888	8888	8888	8888		8888	1	0	1	1	1	1	0	0	0	0	0	0	0	8888	999	8888	4	0	0	8888	8888	0	0	0	0	0	8888	8888	3	8888	8888	2	20000	5	20000
WA58	4	0	8888	8888	8888	8888	8888	8888	8888	8888	8888	8888		8888	1	0	1	1	1	1	0	1	0	0	0	0	0	8888	999	8888	5	0	0	8888	8888	0	0	0	1	0	8888	4	1	8888	8888	8888	8888	8888	8888
WA59	4	0	8888	8888	8888	8888	8888	8888	8888	8888	8888	8888		8888	1	0	1	1	1	1	0	0	0	0	0	0	0	8888	999	8888	8888	0	0	8888	8888	0	0	0	0	0	8888	8888	1	8888	8888	8888	8888	8888	8888
WA60	4	0	8888	8888	8888	8888	8888	8888	8888	8888	8888	8888		8888	1	0	1	1	1	1	1	1	0	0	0	0	0	8888	999	8888	5	0	0	8888	8888	0	1	0	0	0	8888	8888	1	8888	8888	8888	8888	8888	8888
WA61	4	0	8888	8888	8888	8888	8888	8888	8888	8888	8888	8888		8888	0	0	1	1	1	1	0	0	0	0	0	0	0	8888	999	8888	15	0	0	8888	8888	1	0	0	0	0	8888	4	3	8888	8888	1	40000	1	70000
WA62	4	0	8888	8888	8888	8888	8888	8888	8888	8888	8888	8888		8888	1	0	1	1	1	1	0	0	0	0	0	0	0	8888	999	8888	7	0	0	8888	8888	0	0	0	0	0	8888	3	1	8888	8888	6	100000	8	40000
WA63	4	0	8888	8888	8888	8888	8888	8888	8888	8888	8888	8888		8888	1	0	1	1	1	1	0	0	0	0	0	0	0	8888	999	8888	8888	0	0	8888	8888	0	0	0	0	0	8888	8888	3	8888	8888	8888	8888	8888	8888
WA64	4	0	8888	8888	8888	8888	8888	8888	8888	8888	8888	8888		8888	1	0	1	1	1	1	0	0	0	0	0	0	0	8888	999	8888	4	0	0	8888	8888	1	0	0	1	0	8888	3	1	8888	8888	1	8888	8888	8888
WA65	4	0	8888	8888	8888	8888	8888	8888	8888	8888	8888	8888		8888	1	0	1	1	1	1	0	0	0	0	0	0	0	8888	999	8888	10	0	0	8888	8888	0	1	0	1	0	8888	3	1	8888	8888	3	100000	5	15000
WA66	4	0	8888	8888	8888	8888	8888	8888	8888	8888	8888	8888		8888	1	0	1	1	1	1	0	1	0	0	0	0	0	8888	999	8888	8888	0	0	8888	8888	0	0	0	1	0	8888	8888	3	8888	8888	5	100000	20	20000
WA67	4	0	8888	8888	8888	8888	8888	8888	8888	8888	8888	8888		8888	1	0	1	1	1	1	0	0	0	0	0	0	0	8888	999	8888	8888	0	0	8888	8888	1	1	0	0	0	8888	4	1	8888	8888	5	8888	20	8888
WA68	4	0	8888	8888	8888	8888	8888	8888	8888	8888	8888	8888		8888	1	0	1	1	1	1	0	0	0	0	0	0	0	8888	999	8888	8888	0	0	8888	8888	0	0	0	0	0	8888	1	3	8888	8888	3	27000	9	30000
WA69	4	0	8888	8888	8888	8888	8888	8888	8888	8888	8888	8888		8888	1	0	1	1	1	1	0	0	0	0	0	0	0	8888	999	8888	10	0	0	8888	8888	0	1	0	0	0	8888	8888	3	8888	8888	1	25000	2	8888
WA70	4	0	8888	8888	8888	8888	8888	8888	8888	8888	8888	8888		8888	1	0	1	1	1	1	1	1	0	0	0	0	0	8888	999	8888	14	0	0	8888	8888	0	1	0	1	0	8888	8888	1	8888	8888	2	8888	2	8888
WA71	4	0	8888	8888	8888	8888	8888	8888	8888	8888	8888	8888		8888	0	0	1	1	1	1	0	0	0	0	0	0	0	8888	999	8888	1	0	0	8888	8888	0	0	0	1	0	8888	8888	1	8888	8888	8888	8888	1	8888
WA72	4	0	8888	8888	8888	8888	8888	8888	8888	8888	8888	8888		8888	0	0	1	1	1	1	0	0	0	0	0	0	0	8888	999	8888	8888	0	0	8888	8888	0	0	0	0	0	8888	8888	1	8888	8888	8888	8888	8888	8888
WA73	4	0	8888	8888	8888	8888	8888	8888	8888	8888	8888	8888		8888	1	0	1	1	1	1	1	1	0	0	0	0	0	8888	999	8888	8888	0	0	8888	8888	0	1	0	1	0	8888	1	1	8888	8888	3	185000	7	85000
WA74	4	0	8888	8888	8888	8888	8888	8888	8888	8888	8888	8888		8888	0	0	1	1	1	1	1	1	0	0	0	0	0	8888	999	8888	8888	0	0	8888	8888	0	0	0	0	0	8888	8888	3	8888	8888	7	8888	8888	8888
WA75	4	0	8888	8888	8888	8888	8888	8888	8888	8888	8888	8888		8888	1	0	1	1	1	1	0	0	0	0	0	0	0	8888	999	8888	8888	0	0	8888	8888	0	0	0	0	0	8888	4	4	8888	8888	8888	8888	8888	8888
WA76	4	0	8888	8888	8888	8888	8888	8888	8888	8888	8888	8888		8888	0	0	1	1	1	1	0	0	0	0	0	0	0	8888	999	8888	7	0	0	8888	8888	0	0	0	1	0	8888	4	1	8888	8888	8888	8888	8888	8888
WA77	4	0	8888	8888	8888	8888	8888	8888	8888	8888	8888	8888		8888	1	0	1	1	1	1	0	0	0	0	0	0	0	8888	999	8888	10	0	0	8888	8888	0	0	0	0	0	8888	4	1	8888	8888	4	70000	7	70000
WA78	4	0	8888	8888	8888	8888	8888	8888	8888	8888	8888	8888		8888	1	0	1	1	1	1	0	1	0	0	0	0	0	8888	999	40	8888	0	0	8888	8888	0	1	0	0	0	8888	2	1	8888	8888	8888	50000	8888	50000
WA79	4	0	8888	8888	8888	8888	8888	8888	8888	8888	8888	8888		8888	1	0	1	1	1	1	0	0	0	0	0	0	0	8888	999	8888	8888	0	0	8888	8888	0	0	0	0	0	8888	3	2	8888	8888	8888	8888	2	150000
WA80	4	0	8888	8888	8888	8888	8888	8888	8888	8888	8888	8888		8888	1	0	1	1	1	1	1	1	0	0	0	0	0	8888	999	8888	22	0	0	8888	8888	0	1	0	0	0	8888	1	3	8888	8888	4	8888	4	8888
WA81	4	1	8888	8888	8888	8888	8888	8888	8888	8888	8888	8888		8888	1	0	1	1	1	1	0	0	0	0	0	0	0	8888	999	8888	8	0	0	8888	8888	0	1	0	1	0	8888	4	3	8888	8888	2	50000	10	50000
WA82	4	1	8888	8888	8888	8888	8888	8888	8888	8888	8888	8888		8888	0	0	1	1	1	1	0	0	0	0	0	0	0	8888	999	8888	10	0	0	8888	8888	0	0	0	0	0	8888	3	3	8888	8888	1	350000	5	120000
WA83	4	1	8888	8888	8888	8888	8888	8888	8888	8888	8888	8888		8888	1	0	1	1	1	1	1	0	0	0	0	0	0	8888	999	40	8888	0	0	8888	8888	0	0	0	1	0	8888	1	3	8888	8888	2	8888	2	8888
WA84	4	1	8888	8888	8888	8888	8888	8888	8888	8888	8888	8888		8888	0	0	1	1	1	1	0	0	0	0	0	0	0	8888	999	8888	8888	0	0	8888	8888	0	0	0	0	0	8888	8888	1	8888	8888	8888	8888	8888	8888
WA85	4	1	8888	8888	8888	8888	8888	8888	8888	8888	8888	8888		8888	1	0	1	1	1	1	1	1	0	0	0	0	0	8888	999	8888	2	0	0	8888	8888	0	1	0	0	0	8888	4	3	8888	8888	2	70000	6	30000
WA86	4	1	8888	8888	8888	8888	8888	8888	8888	8888	8888	8888		8888	1	0	1	1	1	1	0	0	0	0	0	0	0	8888	999	8888	8888	0	0	8888	8888	0	1	0	0	0	8888	8888	1	8888	8888	8888	8888	8888	8888
WA87	4	1	8888	8888	8888	8888	8888	8888	8888	8888	8888	8888		8888	1	0	1	1	1	1	0	0	0	0	0	0	0	8888	999	8888	8888	0	0	8888	8888	0	1	0	0	0	8888	1	1	8888	8888	8888	8888	8888	8888
WA88	4	1	8888	8888	8888	8888	8888	8888	8888	8888	8888	8888		8888	1	0	1	1	1	1	0	0	0	0	0	0	0	8888	999	8888	5	0	0	8888	8888	0	1	0	0	0	8888	3	4	8888	8888	1	8888	3	8888
WA89	4	1	8888	8888	8888	8888	8888	8888	8888	8888	8888	8888		8888	1	0	1	1	1	1	1	1	0	0	0	0	0	8888	999	8888	8888	0	0	8888	8888	0	0	0	1	0	8888	8888	1	8888	8888	8888	8888	8888	8888
WA90	4	1	8888	8888	8888	8888	8888	8888	8888	8888	8888	8888		8888	1	0	1	1	1	1	0	1	0	0	0	0	0	8888	999	8888	8888	0	0	8888	8888	0	0	0	1	0	8888	8888	1	8888	8888	1	90000	1	200000
WA91	4	1	8888	8888	8888	8888	8888	8888	8888	8888	8888	8888		8888	1	0	1	1	1	1	0	0	0	0	0	0	0	8888	999	8888	3	0	0	8888	8888	0	0	0	0	0	8888	1	1	8888	8888	8888	8888	8888	8888
WA92	4	1	8888	8888	8888	8888	8888	8888	8888	8888	8888	8888		8888	1	0	1	1	1	1	1	0	0	0	0	0	0	8888	999	8888	10	0	0	8888	8888	0	1	0	1	0	8888	2	1	8888	8888	4	8888	8888	8888
WA93	4	1	8888	8888	8888	8888	8888	8888	8888	8888	8888	8888		8888	1	0	1	1	1	1	0	0	0	0	0	0	0	8888	999	8888	6	0	0	8888	8888	0	0	0	0	0	8888	2	1	8888	8888	3	40000	6	20000
WA94	4	1	8888	8888	8888	8888	8888	8888	8888	8888	8888	8888		8888	1	0	1	1	1	1	1	0	0	0	0	0	0	8888	999	8888	5	0	0	8888	8888	0	0	0	1	0	8888	3	1	8888	8888	8888	8888	4	8888
WA95	4	1	8888	8888	8888	8888	8888	8888	8888	8888	8888	8888		8888	1	0	1	1	1	1	0	1	0	0	0	0	0	8888	999	8888	8888	0	0	8888	8888	0	0	0	1	0	8888	4	3	8888	8888	1	8888	1	8888
WA96	4	1	8888	8888	8888	8888	8888	8888	8888	8888	8888	8888		8888	1	0	1	1	1	1	1	1	0	0	0	0	0	8888	999	8888	8888	0	0	8888	8888	0	1	0	0	0	8888	4	1	8888	8888	1	750000	10	8888
WA97	4	1	8888	8888	8888	8888	8888	8888	8888	8888	8888	8888		8888	1	0	1	1	1	1	1	1	0	0	0	0	0	8888	999	8888	8888	0	0	8888	8888	0	0	0	1	0	8888	3	1	8888	8888	1	8888	8	80000
WA98	4	1	8888	8888	8888	8888	8888	8888	8888	8888	8888	8888		8888	1	0	1	1	1	1	0	0	0	0	0	0	0	8888	999	8888	8888	0	0	8888	8888	0	1	0	0	0	8888	4	3	8888	8888	1	20000	1	80000
WA99	4	1	8888	8888	8888	8888	8888	8888	8888	8888	8888	8888		8888	0	0	1	1	1	1	0	0	0	0	0	0	0	8888	999	8888	8888	0	0	8888	8888	0	0	0	0	0	8888	4	4	8888	8888	8888	8888	2	8888
WA100	4	1	8888	8888	8888	8888	8888	8888	8888	8888	8888	8888		8888	0	0	1	1	1	1	0	0	0	0	0	0	0	8888	999	8888	8888	0	0	8888	8888	0	1	0	0	0	8888	8888	3	8888	8888	1	25000	10	10000
WA101	4	1	8888	8888	8888	8888	8888	8888	8888	8888	8888	8888		8888	1	0	1	1	1	1	0	0	0	0	0	0	0	8888	999	8888	8888	0	0	8888	8888	0	1	0	0	0	8888	1	1	8888	8888	3	8888	8888	100000
WA102	4	1	8888	8888	8888	8888	8888	8888	8888	8888	8888	8888		8888	1	0	1	1	1	1	1	1	0	0	0	0	0	8888	999	8888	8888	0	0	8888	8888	0	0	0	0	0	8888	8888	2	8888	8888	8888	8888	8888	8888
WA103	4	1	8888	8888	8888	8888	8888	8888	8888	8888	8888	8888		8888	1	0	1	1	1	1	1	1	0	0	0	0	0	8888	999	8888	8888	0	0	8888	8888	0	1	0	1	0	8888	4	3	8888	8888	1	8888	1	8888
WA104	4	1	8888	8888	8888	8888	8888	8888	8888	8888	8888	8888		8888	1	0	1	1	1	1	0	1	0	0	0	0	0	8888	999	96	4	0	0	8888	8888	0	0	0	1	0	8888	8888	1	8888	8888	8888	8888	1	50000
WA105	4	1	8888	8888	8888	8888	8888	8888	8888	8888	8888	8888		8888	1	0	1	1	1	1	1	1	0	0	0	0	0	8888	999	8888	3	0	0	8888	8888	0	1	0	0	0	8888	4	1	8888	8888	2	80000	2	70000
WA106	4	1	8888	8888	8888	8888	8888	8888	8888	8888	8888	8888		8888	1	0	1	1	1	1	0	1	0	0	0	0	0	8888	999	8888	2	0	0	8888	8888	0	0	0	1	0	8888	4	1	8888	8888	8888	8888	8888	8888
WA107	4	1	8888	8888	8888	8888	8888	8888	8888	8888	8888	8888		8888	1	0	1	1	1	1	0	0	0	0	0	0	0	8888	999	8888	4	0	0	8888	8888	0	0	0	1	0	8888	3	2	8888	8888	1	8888	1	8888
WA108	4	1	8888	8888	8888	8888	8888	8888	8888	8888	8888	8888		8888	0	0	1	1	1	1	0	0	0	0	0	0	0	8888	999	8888	8888	0	0	8888	8888	0	0	0	0	0	8888	8888	4	8888	8888	1	8888	8888	8888
WA109	4	1	8888	8888	8888	8888	8888	8888	8888	8888	8888	8888		8888	1	0	1	1	1	1	0	0	0	0	0	0	0	8888	999	8888	1	0	0	8888	8888	1	0	0	0	0	8888	8888	2	8888	8888	8888	8888	1	10000
WA110	4	1	8888	8888	8888	8888	8888	8888	8888	8888	8888	8888		8888	1	0	1	1	1	1	0	0	0	0	0	0	0	8888	999	8888	5	0	0	8888	8888	0	1	0	0	0	8888	8888	1	8888	8888	2	8888	4	8888
WA111	4	1	8888	8888	8888	8888	8888	8888	8888	8888	8888	8888		8888	1	0	1	1	1	1	1	0	0	0	0	0	0	8888	999	8888	4	0	0	8888	8888	0	0	0	1	0	8888	8888	2	8888	8888	8888	100000	8888	100000
WA112	4	1	8888	8888	8888	8888	8888	8888	8888	8888	8888	8888		8888	1	0	1	1	1	1	1	1	0	0	0	0	0	8888	999	8888	5	0	0	8888	8888	0	0	0	1	0	8888	8888	3	8888	8888	8888	8888	4	8888
WA113	4	1	8888	8888	8888	8888	8888	8888	8888	8888	8888	8888		8888	1	0	1	1	1	1	0	0	0	0	0	0	0	8888	999	8888	22	0	0	8888	8888	0	1	0	0	0	8888	2	3	8888	8888	8888	8888	8888	8888
WA114	4	1	8888	8888	8888	8888	8888	8888	8888	8888	8888	8888		8888	0	0	1	1	1	1	0	0	0	0	0	0	0	8888	999	8	4	0	0	8888	8888	0	1	0	1	0	8888	2	4	8888	8888	3	30000	3	20000
WA115	4	1	8888	8888	8888	8888	8888	8888	8888	8888	8888	8888		8888	0	0	1	1	1	1	0	0	0	0	0	0	0	8888	999	8888	8888	0	0	8888	8888	0	0	0	0	0	8888	4	1	8888	8888	8888	8888	8888	8888
WA116	4	1	8888	8888	8888	8888	8888	8888	8888	8888	8888	8888		8888	1	0	1	1	1	1	0	1	0	0	0	0	0	8888	999	8888	8888	0	0	8888	8888	0	0	0	0	0	8888	8888	3	8888	8888	8888	8888	5	8888
WA117	4	1	8888	8888	8888	8888	8888	8888	8888	8888	8888	8888		8888	1	0	1	1	1	1	0	0	0	0	0	0	0	8888	999	8888	8888	0	0	8888	8888	0	0	0	0	0	8888	2	1	8888	8888	1	50000	3	75000
WA118	4	1	8888	8888	8888	8888	8888	8888	8888	8888	8888	8888		8888	1	0	1	1	1	1	0	1	0	0	0	0	0	8888	999	8888	8888	0	0	8888	8888	0	0	0	0	0	8888	8888	3	8888	8888	8888	8888	10	15000
WA119	4	1	8888	8888	8888	8888	8888	8888	8888	8888	8888	8888		8888	1	0	1	1	1	1	0	0	0	0	0	0	0	8888	999	8888	5	0	0	8888	8888	0	1	0	1	0	8888	8888	2	8888	8888	2	50000	10	60000
WA120	4	1	8888	8888	8888	8888	8888	8888	8888	8888	8888	8888		8888	1	0	1	1	1	1	1	0	0	0	0	0	0	8888	999	8888	3	0	0	8888	8888	0	0	0	1	0	8888	2	1	8888	8888	2	100000	8888	100000
WA121	4	1	8888	8888	8888	8888	8888	8888	8888	8888	8888	8888		8888	1	0	1	1	1	1	0	0	0	0	0	0	0	8888	999	8888	12	0	0	8888	8888	0	0	0	1	0	8888	8888	3	8888	8888	8888	8888	3	200000
WA122	4	1	8888	8888	8888	8888	8888	8888	8888	8888	8888	8888		8888	1	0	1	1	1	1	0	1	0	0	0	0	0	8888	999	8888	10	0	0	8888	8888	0	0	0	1	0	8888	8888	4	8888	8888	4	125000	10	30000
WA123	4	1	8888	8888	8888	8888	8888	8888	8888	8888	8888	8888		8888	1	0	1	1	1	1	1	1	0	0	0	0	0	8888	999	8888	8888	0	0	8888	8888	0	1	0	1	0	8888	1	1	8888	8888	3	250000	10	200000
WA124	4	1	8888	8888	8888	8888	8888	8888	8888	8888	8888	8888		8888	1	0	1	1	1	1	1	0	0	0	0	0	0	8888	999	8888	10	0	0	8888	8888	0	0	0	0	0	8888	1	1	8888	8888	3	50000	4	35000
WA125	4	1	8888	8888	8888	8888	8888	8888	8888	8888	8888	8888		8888	1	0	1	1	1	1	1	1	0	0	0	0	0	8888	999	8888	8888	0	0	8888	8888	0	0	0	0	0	8888	8888	1	8888	8888	3	8888	8888	8888
WA126	4	1	8888	8888	8888	8888	8888	8888	8888	8888	8888	8888		8888	1	0	1	1	1	1	1	1	0	0	0	0	0	8888	999	8888	1	0	0	8888	8888	0	0	0	1	0	8888	1	1	8888	8888	2	100000	2	35000
WA127	4	1	8888	8888	8888	8888	8888	8888	8888	8888	8888	8888		8888	0	0	1	1	1	1	0	0	0	0	0	0	0	8888	999	8888	8888	0	0	8888	8888	0	1	0	1	0	8888	8888	1	8888	8888	4	100000	3	25000
WA128	4	1	8888	8888	8888	8888	8888	8888	8888	8888	8888	8888		8888	1	0	1	1	1	1	0	1	0	0	0	0	0	8888	999	8888	8888	0	0	8888	8888	0	0	0	0	0	8888	8888	1	8888	8888	8888	8888	8888	8888
WA129	4	1	8888	8888	8888	8888	8888	8888	8888	8888	8888	8888		8888	1	0	1	1	1	1	1	1	0	0	0	0	0	8888	999	8888	6	0	0	8888	8888	0	0	0	1	0	8888	1	1	8888	8888	2	50000	6	150000
WA130	4	1	8888	8888	8888	8888	8888	8888	8888	8888	8888	8888		8888	1	0	1	1	1	1	0	1	0	0	0	0	0	8888	999	8888	1	0	0	8888	8888	0	0	0	0	0	8888	8888	1	8888	8888	8888	8888	8888	8888
WA131	4	1	8888	8888	8888	8888	8888	8888	8888	8888	8888	8888		8888	1	0	1	1	1	1	1	1	0	0	0	0	0	8888	999	8888	4	0	0	8888	8888	0	0	0	1	0	8888	8888	1	8888	8888	8888	8888	8888	8888
WA132	4	1	8888	8888	8888	8888	8888	8888	8888	8888	8888	8888		8888	1	0	1	1	1	1	1	0	0	0	0	0	0	8888	999	8888	5	0	0	8888	8888	0	0	0	1	0	8888	8888	3	8888	8888	2	50000	5	100000
WA133	4	1	8888	8888	8888	8888	8888	8888	8888	8888	8888	8888		8888	1	0	1	1	1	1	0	0	0	0	0	0	0	8888	999	8888	10	0	0	8888	8888	0	0	0	1	0	8888	8888	4	8888	8888	2	40000	3	40000
WA134	4	1	8888	8888	8888	8888	8888	8888	8888	8888	8888	8888		8888	1	0	1	1	1	1	0	1	0	0	0	0	0	8888	999	4	10	0	0	8888	8888	1	1	0	0	0	8888	8888	1	8888	8888	2	8888	5	8888
WA135	4	1	8888	8888	8888	8888	8888	8888	8888	8888	8888	8888		8888	1	0	1	1	1	1	0	0	0	0	0	0	0	8888	999	8888	8888	0	0	8888	8888	0	0	0	0	0	8888	8888	3	8888	8888	8888	8888	8888	8888
WA136	4	1	8888	8888	8888	8888	8888	8888	8888	8888	8888	8888		8888	0	0	1	1	1	1	0	0	0	0	0	0	0	8888	999	8888	8888	0	0	8888	8888	0	0	0	0	0	8888	8888	1	8888	8888	1	15000	1	15000
WA137	4	1	8888	8888	8888	8888	8888	8888	8888	8888	8888	8888		8888	1	0	1	1	1	1	0	1	0	0	0	0	0	8888	999	8888	8888	0	0	8888	8888	0	0	0	0	0	8888	8888	3	8888	8888	8888	8888	8888	8888
WA138	4	1	8888	8888	8888	8888	8888	8888	8888	8888	8888	8888		8888	0	0	1	1	1	1	1	0	0	0	0	0	0	8888	999	8888	5	0	0	8888	8888	0	1	0	0	0	8888	1	1	8888	8888	3	8888	10	300000
WA139	4	1	8888	8888	8888	8888	8888	8888	8888	8888	8888	8888		8888	1	0	1	1	1	1	0	1	0	0	0	0	0	8888	999	16	24	0	0	8888	8888	0	0	0	1	0	8888	8888	1	8888	8888	2	100000	1	50000
WA140	4	1	8888	8888	8888	8888	8888	8888	8888	8888	8888	8888		8888	1	0	1	1	1	1	1	1	0	0	0	0	0	8888	999	8888	5	0	0	8888	8888	0	0	0	1	0	8888	2	1	8888	8888	1	8888	1	8888
WA141	4	1	8888	8888	8888	8888	8888	8888	8888	8888	8888	8888		8888	1	0	1	1	1	1	0	1	0	0	0	0	0	8888	999	8888	5	0	0	8888	8888	0	0	0	1	0	8888	8888	4	8888	8888	2	100000	5	150000
WA142	4	1	8888	8888	8888	8888	8888	8888	8888	8888	8888	8888		8888	1	0	1	1	1	1	0	0	0	0	0	0	0	8888	999	8888	4	0	0	8888	8888	0	0	0	1	0	8888	8888	3	8888	8888	1	8888	2	8888
WA143	4	1	8888	8888	8888	8888	8888	8888	8888	8888	8888	8888		8888	1	0	1	1	1	1	1	1	0	0	0	0	0	8888	999	8888	2	0	0	8888	8888	0	1	0	0	0	8888	8888	1	8888	8888	2	50000	8888	8888
WA144	4	1	8888	8888	8888	8888	8888	8888	8888	8888	8888	8888		8888	1	0	1	1	1	1	0	0	0	0	0	0	0	8888	999	8888	8888	0	0	8888	8888	0	0	0	0	0	8888	8888	1	8888	8888	8888	8888	8888	8888
WA145	4	1	8888	8888	8888	8888	8888	8888	8888	8888	8888	8888		8888	1	0	1	1	1	1	1	1	0	0	0	0	0	8888	999	8888	15	0	0	8888	8888	0	1	0	1	0	8888	1	1	8888	8888	1	8888	3	8888
WA146	4	1	8888	8888	8888	8888	8888	8888	8888	8888	8888	8888		8888	1	0	1	1	1	1	1	1	0	0	0	0	0	8888	999	8888	8888	0	0	8888	8888	0	0	0	0	0	8888	8888	1	8888	8888	1	110000	1	60000
WA147	4	1	8888	8888	8888	8888	8888	8888	8888	8888	8888	8888		8888	0	0	1	1	1	1	1	0	0	0	0	0	0	8888	999	8888	8888	0	0	8888	8888	0	0	0	1	0	8888	1	1	8888	8888	8888	8888	8888	8888
WA148	4	1	8888	8888	8888	8888	8888	8888	8888	8888	8888	8888		8888	0	0	1	1	1	1	0	0	0	0	0	0	0	8888	999	8888	3	0	0	8888	8888	0	1	0	0	0	8888	1	1	8888	8888	1	8888	3	10000
WA149	4	1	8888	8888	8888	8888	8888	8888	8888	8888	8888	8888		8888	1	0	1	1	1	1	1	1	0	0	0	0	0	8888	999	8888	2	0	0	8888	8888	0	1	0	0	0	8888	8888	2	8888	8888	8888	8888	8888	8888
WA150	4	1	8888	8888	8888	8888	8888	8888	8888	8888	8888	8888		8888	1	0	1	1	1	1	1	0	0	0	0	0	0	8888	999	8888	8888	0	0	8888	8888	0	1	0	0	0	8888	8888	3	8888	8888	8888	8888	1	8888
WA151	4	1	8888	8888	8888	8888	8888	8888	8888	8888	8888	8888		8888	1	0	1	1	1	1	0	0	0	0	0	0	0	8888	999	8888	8888	0	0	8888	8888	0	0	0	0	0	8888	8888	1	8888	8888	1	100000	15	100000
WA152	4	1	8888	8888	8888	8888	8888	8888	8888	8888	8888	8888		8888	1	0	1	1	1	1	1	1	0	0	0	0	0	8888	999	8888	8888	0	0	8888	8888	0	0	0	1	0	8888	1	3	8888	8888	8888	8888	8888	8888
WA153	4	1	8888	8888	8888	8888	8888	8888	8888	8888	8888	8888		8888	1	0	1	1	1	1	1	1	0	0	0	0	0	8888	999	8888	5	0	0	8888	8888	0	0	0	0	0	8888	1	3	8888	8888	1	500000	8888	8888
WA154	4	1	8888	8888	8888	8888	8888	8888	8888	8888	8888	8888		8888	1	0	1	1	1	1	1	0	0	0	0	0	0	8888	999	8888	8	0	0	8888	8888	0	0	0	1	0	8888	1	3	8888	8888	3	8888	4	8888
WA155	4	1	8888	8888	8888	8888	8888	8888	8888	8888	8888	8888		8888	1	0	1	1	1	1	1	0	0	0	0	0	0	8888	999	8888	3	0	0	8888	8888	0	1	0	1	0	8888	1	4	8888	8888	4	8888	8888	10000
WA156	4	1	8888	8888	8888	8888	8888	8888	8888	8888	8888	8888		8888	1	0	1	1	1	1	1	1	0	0	0	0	0	8888	999	8888	24	0	0	8888	8888	0	1	0	1	0	8888	1	1	8888	8888	4	450000	8888	350000
WA157	4	1	8888	8888	8888	8888	8888	8888	8888	8888	8888	8888		8888	1	0	1	1	1	1	0	1	0	0	0	0	0	8888	999	8888	8888	0	0	8888	8888	0	1	0	0	0	8888	1	2	8888	8888	8888	8888	8888	8888
WA158	4	1	8888	8888	8888	8888	8888	8888	8888	8888	8888	8888		8888	1	0	1	1	1	1	0	1	0	0	0	0	0	8888	999	8888	8888	0	0	8888	8888	0	0	0	1	0	8888	8888	3	8888	8888	8888	8888	8888	8888
WA159	4	1	8888	8888	8888	8888	8888	8888	8888	8888	8888	8888		8888	1	0	1	1	1	1	0	1	0	0	0	0	0	8888	999	8888	5	0	0	8888	8888	0	0	0	1	0	8888	1	1	8888	8888	8888	8888	8888	8888
WA160	4	1	8888	8888	8888	8888	8888	8888	8888	8888	8888	8888		8888	1	0	1	1	1	1	0	1	0	0	0	0	0	8888	999	8888	2	0	0	8888	8888	0	0	0	1	0	8888	3	1	8888	8888	1	8888	3	8888
WA161	4	1	8888	8888	8888	8888	8888	8888	8888	8888	8888	8888		8888	1	0	1	1	1	1	1	1	0	0	0	0	0	8888	999	8888	10	0	0	8888	8888	0	0	0	1	0	8888	1	3	8888	8888	10	8888	10	100000
WA162	4	1	8888	8888	8888	8888	8888	8888	8888	8888	8888	8888		8888	1	0	1	1	1	1	0	0	0	0	0	0	0	8888	999	8888	8888	0	0	8888	8888	0	1	0	0	0	8888	1	1	8888	8888	8888	8888	8888	8888
WA163	4	1	8888	8888	8888	8888	8888	8888	8888	8888	8888	8888		8888	1	0	1	1	1	1	1	1	0	0	0	0	0	8888	999	8888	30	0	0	8888	8888	0	1	0	1	0	8888	8888	1	8888	8888	3	100000	10	150000
WA164	4	1	8888	8888	8888	8888	8888	8888	8888	8888	8888	8888		8888	1	0	1	1	1	1	0	1	0	0	0	0	0	8888	999	8888	22	0	0	8888	8888	0	1	0	0	0	8888	1	1	8888	8888	8888	8888	8888	8888
WA165	4	1	8888	8888	8888	8888	8888	8888	8888	8888	8888	8888		8888	1	0	1	1	1	1	0	1	0	0	0	0	0	8888	999	8888	22	0	0	8888	8888	0	1	0	1	0	8888	1	1	8888	8888	2	8888	4	8888
WA166	4	1	8888	8888	8888	8888	8888	8888	8888	8888	8888	8888		8888	0	0	1	1	1	1	0	0	0	0	0	0	0	8888	999	8888	8888	0	0	8888	8888	1	0	0	0	0	8888	8888	3	8888	8888	1	8888	1	8888
WA167	4	1	8888	8888	8888	8888	8888	8888	8888	8888	8888	8888		8888	1	0	1	1	1	1	1	1	0	0	0	0	0	8888	999	8888	2	0	0	8888	8888	0	1	0	0	0	8888	1	1	8888	8888	8888	8888	8888	8888
WA168	4	1	8888	8888	8888	8888	8888	8888	8888	8888	8888	8888		8888	1	0	1	1	1	1	1	0	0	0	0	0	0	8888	999	8888	8888	0	0	8888	8888	0	0	0	1	0	8888	8888	1	8888	8888	8888	8888	8888	8888
WA169	4	1	8888	8888	8888	8888	8888	8888	8888	8888	8888	8888		8888	1	0	1	1	1	1	0	0	0	0	0	0	0	8888	999	8888	5	0	0	8888	8888	0	1	0	1	0	8888	8888	3	8888	8888	8888	8888	8888	8888
WA170	4	1	8888	8888	8888	8888	8888	8888	8888	8888	8888	8888		8888	0	0	1	1	1	1	0	0	0	0	0	0	0	8888	999	8888	14	0	0	8888	8888	0	1	0	0	0	8888	1	2	8888	8888	3	8888	5	8888
WA171	4	1	8888	8888	8888	8888	8888	8888	8888	8888	8888	8888		8888	1	0	1	1	1	1	1	1	0	0	0	0	0	8888	999	8888	5	0	0	8888	8888	0	1	0	0	0	8888	8888	1	8888	8888	2	8888	4	8888
WA172	4	1	8888	8888	8888	8888	8888	8888	8888	8888	8888	8888		8888	1	0	1	1	1	1	1	1	0	0	0	0	0	8888	999	8888	8888	0	0	8888	8888	0	1	0	0	0	8888	8888	1	8888	8888	8888	8888	3	30000
WA173	4	1	8888	8888	8888	8888	8888	8888	8888	8888	8888	8888		8888	1	0	1	1	1	1	0	0	0	0	0	0	0	8888	999	8888	20	0	0	8888	8888	0	1	0	0	0	8888	8888	1	8888	8888	2	75000	2	30000
WA174	4	1	8888	8888	8888	8888	8888	8888	8888	8888	8888	8888		8888	1	0	1	1	1	1	1	0	0	0	0	0	0	8888	999	8888	14	0	0	8888	8888	0	1	0	1	0	8888	8888	1	8888	8888	2	270000	3	270000
WA175	4	1	8888	8888	8888	8888	8888	8888	8888	8888	8888	8888		8888	1	0	1	1	1	1	1	1	0	0	0	0	0	8888	999	8888	7	0	0	8888	8888	1	1	0	0	0	8888	1	3	8888	8888	1	40000	1	10000
WA176	4	1	8888	8888	8888	8888	8888	8888	8888	8888	8888	8888		8888	1	0	1	1	1	1	1	1	0	0	0	0	0	8888	999	8888	10	0	0	8888	8888	0	0	0	1	0	8888	1	3	8888	8888	3	8888	8888	8888
WA177	4	1	8888	8888	8888	8888	8888	8888	8888	8888	8888	8888		8888	1	0	1	1	1	1	1	0	0	0	0	0	0	8888	999	8888	8888	0	0	8888	8888	0	0	0	0	0	8888	1	3	8888	8888	10	300000	20	8888
WA178	4	1	8888	8888	8888	8888	8888	8888	8888	8888	8888	8888		8888	1	0	1	1	1	1	1	1	0	0	0	0	0	8888	999	8888	7	0	0	8888	8888	0	1	0	1	0	8888	1	1	8888	8888	3	30000	4	55000
WA179	4	1	8888	8888	8888	8888	8888	8888	8888	8888	8888	8888		8888	0	0	1	1	1	0	0	0	0	0	0	0	0	8888	999	8888	6	0	0	8888	8888	0	0	0	1	0	8888	8888	3	8888	8888	2	75000	8888	75000
WA180	4	1	8888	8888	8888	8888	8888	8888	8888	8888	8888	8888		8888	1	0	1	1	1	1	0	1	0	0	0	0	0	8888	999	8888	5	0	0	8888	8888	0	0	0	1	0	8888	8888	1	8888	8888	1	65000	3	40000
WA181	4	1	8888	8888	8888	8888	8888	8888	8888	8888	8888	8888		8888	1	0	1	1	1	1	1	0	0	0	0	0	0	8888	999	8888	8888	0	0	8888	8888	0	0	0	0	0	8888	8888	1	8888	8888	8888	8888	8888	8888
WA182	4	1	8888	8888	8888	8888	8888	8888	8888	8888	8888	8888		8888	1	0	1	1	1	1	1	0	0	0	0	0	0	8888	999	8888	10	0	0	8888	8888	0	0	0	1	0	8888	8888	2	8888	8888	2	50000	3	60000
TDB01	5	1	8888	8888	8888	8888	8888	8888	8888	8888	8888	8888		8888	0	1	1	1	1	1	0	1	0	0	0	0	0	1	ханиад	8888	8	0	0	8888	8888	0	1	1	0	0	3	3	2	4	3	13	500000	2	1000000
TDB02	5	1	8888	8888	8888	8888	8888	8888	8888	8888	8888	8888		8888	1	1	1	1	1	1	0	0	0	0	0	0	0	1	ханиад хатгалгаа	8888	8888	0	0	8888	8888	0	0	1	1	0	3	4	2	2	3	6	25000	6	50000
TDB03	5	1	8888	8888	8888	8888	8888	8888	8888	8888	8888	8888		8888	0	0	1	1	1	1	0	0	0	0	0	0	0	8888	999	8888	8888	0	0	8888	8888	0	0	0	0	0	8888	8888	8888	8888	8888	8888	8888	8888	8888
TDB04	5	1	8888	8888	8888	8888	8888	8888	8888	8888	8888	8888		8888	1	0	1	1	1	1	0	0	0	0	0	0	0	4	ханиад	8888	8888	0	0	8888	8888	0	0	1	0	0	2	4	2	4	3	8888	8888	8888	8888
TDB05	5	1	8888	8888	8888	8888	8888	8888	8888	8888	8888	8888		8888	0	1	1	1	1	1	0	0	1	0	1	0	0	8888	999	8888	8888	0	0	8888	8888	0	0	0	0	0	8888	8888	8888	8888	8888	8888	8888	8888	8888
TDB06	5	1	8888	8888	8888	8888	8888	8888	8888	8888	8888	8888		8888	1	1	1	1	1	1	0	0	0	0	1	0	0	1	ханиад жирэмсэнд тонус	16	6	0	0	8888	8888	0	1	1	0	0	3	2	2	3	3	3	90000	8	500000
TDB07	5	1	8888	8888	8888	8888	8888	8888	8888	8888	8888	8888		8888	0	1	1	1	1	1	0	0	0	0	1	0	0	1	ханиад	8888	5	0	0	8888	8888	0	1	0	0	0	2	2	2	1	3	2	200000	2	200000
TDB08	5	1	8888	8888	8888	8888	8888	8888	8888	8888	8888	8888		8888	1	1	1	1	1	1	1	0	0	0	1	0	0	1	бронхит	8888	1	0	0	8888	8888	0	0	1	0	0	2	3	2	2	3	8888	200000	8888	200000
TDB09	5	1	8888	8888	8888	8888	8888	8888	8888	8888	8888	8888		8888	0	1	1	1	1	1	1	0	0	0	1	0	0	1	ханиад	8888	10	0	0	8888	8888	0	1	0	0	0	3	3	2	1	3	4	100000	4	100000
TDB10	5	1	8888	8888	8888	8888	8888	8888	8888	8888	8888	8888		8888	0	1	1	1	1	1	0	0	0	0	1	0	0	1	999	8888	8888	0	0	8888	8888	0	0	1	0	0	8888	4	2	1	8888	8888	8888	8888	8888
TDB11	5	1	8888	8888	8888	8888	8888	8888	8888	8888	8888	8888		8888	1	1	1	1	1	1	1	1	0	0	1	0	0	1	ханиад хатгалгаа	8888	7	0	0	8888	8888	0	1	1	0	0	2	2	2	4	3	4	100000	2	200000
TDB12	5	1	8888	8888	8888	8888	8888	8888	8888	8888	8888	8888		8888	1	0	1	1	1	1	0	0	0	0	1	0	0	1	999	8888	7	0	0	8888	8888	0	0	1	0	0	4	4	2	1	3	1	100000	10	300000
TDB13	5	1	8888	8888	8888	8888	8888	8888	8888	8888	8888	8888		8888	1	1	1	1	1	1	0	0	0	0	1	0	0	3	ханиад бронхит	8888	3	0	0	8888	8888	0	0	1	0	0	3	3	1	1	1	1	200000	1	200000
TDB14	5	1	8888	8888	8888	8888	8888	8888	8888	8888	8888	8888		8888	1	1	1	1	1	1	0	1	0	0	1	0	0	1	хатгалгаа	80	10	0	0	8888	8888	0	1	0	0	0	3	3	2	4	3	5	250000	5	100000
TDB15	5	1	8888	8888	8888	8888	8888	8888	8888	8888	8888	8888		8888	1	0	1	1	1	1	0	0	0	0	1	0	0	1	гүйлгэсэн	8888	8888	0	0	8888	8888	1	0	0	0	0	4	4	2	4	3	5	8888	10	100000
TDB16	5	1	8888	8888	8888	8888	8888	8888	8888	8888	8888	8888		8888	1	0	1	1	1	1	0	0	0	0	1	0	0	4	ханиад	8888	8888	0	0	8888	8888	0	0	0	0	0	4	4	2	4	3	8888	8888	10	200000
TDB17	5	1	8888	8888	8888	8888	8888	8888	8888	8888	8888	8888		8888	1	1	1	1	1	1	0	0	0	0	1	0	0	1	ханиад	8888	8888	0	0	8888	8888	0	0	0	0	0	4	4	8888	3	3	8888	8888	10	500000
TDB18	5	1	8888	8888	8888	8888	8888	8888	8888	8888	8888	8888		8888	0	1	1	1	1	1	0	1	0	0	1	0	0	4	хатгалгаа	8888	8888	0	0	8888	8888	0	1	0	0	0	4	4	2	4	1	2	100000	2	80000
TDB19	5	1	8888	8888	8888	8888	8888	8888	8888	8888	8888	8888		8888	1	1	1	1	1	1	1	1	1	0	1	0	0	3	уушиг устах	8888	20	0	0	8888	8888	1	0	0	1	0	4	4	2	4	1	2	800000	4	200000
TDB20	5	1	8888	8888	8888	8888	8888	8888	8888	8888	8888	8888		8888	1	1	1	1	1	1	1	1	1	0	1	0	0	4	ханиад	8888	8888	0	0	8888	8888	0	0	1	0	0	4	4	3	4	3	8888	8888	2	100000
TDB21	5	1	8888	8888	8888	8888	8888	8888	8888	8888	8888	8888		8888	1	1	1	1	1	1	1	1	0	0	1	0	0	4	ханиад	8888	8888	0	0	8888	8888	0	0	0	0	0	3	3	2	3	3	8888	8888	3	40000
TDB22	5	1	8888	8888	8888	8888	8888	8888	8888	8888	8888	8888		8888	0	0	1	1	1	1	0	0	0	0	1	0	0	1	ханиад зүрх өвдөх	8888	8888	0	0	8888	8888	0	0	1	0	0	3	4	4	4	3	2	120000	1	80000
TDB23	5	1	8888	8888	8888	8888	8888	8888	8888	8888	8888	8888		8888	1	0	1	1	1	1	0	0	0	0	1	0	0	1	999	8888	8888	0	0	8888	8888	0	0	1	0	0	3	3	2	3	3	8888	180000	8888	50000
TDB24	5	1	8888	8888	8888	8888	8888	8888	8888	8888	8888	8888		8888	0	0	1	1	1	1	0	0	0	0	1	0	0	1	ханиад	8888	8888	0	0	8888	8888	0	1	0	0	0	1	3	2	4	3	2	100000	3	80000
TDB25	5	1	8888	8888	8888	8888	8888	8888	8888	8888	8888	8888		8888	1	1	1	1	1	1	1	1	0	0	1	0	0	4	ханиад	8888	8888	0	0	8888	8888	0	0	0	0	0	2	3	2	4	3	8888	8888	3	60000
TDB26	5	1	8888	8888	8888	8888	8888	8888	8888	8888	8888	8888		8888	1	0	1	1	1	1	0	0	1	0	1	0	0	1	ханиад	1	8888	0	0	8888	8888	0	1	0	0	0	2	4	1	4	3	8888	8888	8888	8888
TDB27	5	1	8888	8888	8888	8888	8888	8888	8888	8888	8888	8888		8888	1	1	1	1	1	1	0	1	1	0	0	0	0	4	ханиад	8888	8888	0	0	8888	8888	0	0	0	0	0	4	4	4	4	1	2	20000	2	200000
TDB28	5	1	8888	8888	8888	8888	8888	8888	8888	8888	8888	8888		8888	0	1	1	0	1	1	0	0	1	0	1	0	0	4	999	8888	8888	0	0	8888	8888	0	0	0	0	0	3	8888	8888	1	3	2	80000	8888	50000
TDB29	5	1	8888	8888	8888	8888	8888	8888	8888	8888	8888	8888		8888	1	1	1	0	1	1	0	0	1	0	1	0	0	4	999	8888	8888	0	0	8888	8888	0	0	0	0	0	3	3	2	4	3	2	50000	8888	8888
TDB30	5	1	8888	8888	8888	8888	8888	8888	8888	8888	8888	8888		8888	1	1	1	1	1	1	1	0	0	0	1	0	0	1	бронхит	10	5	0	0	8888	8888	0	1	0	0	0	3	3	2	4	3	4	20000	8	20000
TDB31	5	1	8888	8888	8888	8888	8888	8888	8888	8888	8888	8888		8888	1	1	1	1	1	1	0	0	1	0	1	0	0	1	Өвчингүй	8888	8888	0	0	8888	8888	0	0	1	0	0	2	3	2	1	3	2	50000	2	50000
TDB32	5	1	8888	8888	8888	8888	8888	8888	8888	8888	8888	8888		8888	0	1	1	1	1	1	0	0	0	0	1	0	0	1	Ханиад	8888	4	0	0	8888	8888	0	1	0	0	0	3	4	2	4	3	2	80000	4	150000
TDB33	5	1	8888	8888	8888	8888	8888	8888	8888	8888	8888	8888		8888	1	1	1	1	1	1	1	1	0	0	1	0	0	1	999	8888	1	0	0	8888	8888	0	0	0	1	0	2	2	2	1	3	3	400000	10	150000
TDB34	5	1	8888	8888	8888	8888	8888	8888	8888	8888	8888	8888		8888	1	1	1	1	1	1	0	0	0	0	1	0	0	4	999	8888	8888	0	0	8888	8888	0	1	0	1	0	3	3	2	4	3	8888	100000	8888	200000
TDB35	5	1	8888	8888	8888	8888	8888	8888	8888	8888	8888	8888		8888	0	1	1	1	1	1	0	0	0	0	1	0	0	4	Ханиадны хүнд хэлбэр	8888	8888	0	0	8888	8888	0	0	1	0	0	3	2	3	4	3	8888	8888	6	18000
TDB36	5	1	8888	8888	8888	8888	8888	8888	8888	8888	8888	8888		8888	1	1	1	1	1	1	1	1	1	0	1	0	0	1	ханиад харшил	8888	5	0	0	8888	8888	0	0	1	0	0	3	4	1	4	3	2	80000	4	60000
TDB37	5	1	8888	8888	8888	8888	8888	8888	8888	8888	8888	8888		8888	1	1	1	1	1	1	1	1	0	0	1	0	0	1	ханиад уушигны хатгалгаа	8888	3	0	0	8888	8888	0	1	0	0	0	2	3	2	4	3	3	450000	3	100000
TDB38	5	1	8888	8888	8888	8888	8888	8888	8888	8888	8888	8888		8888	0	1	1	1	1	1	0	0	1	0	1	0	0	1	ханиад хатгалгаа харшил	16	2	0	0	8888	8888	0	1	1	0	0	4	4	2	4	3	2	300000	6	400000
TDB39	5	1	8888	8888	8888	8888	8888	8888	8888	8888	8888	8888		8888	0	1	1	1	1	1	1	0	0	0	1	0	0	1	ханиад	8888	8888	0	0	8888	8888	0	0	1	0	0	3	3	1	4	3	8888	8888	10	300000
TDB40	5	1	8888	8888	8888	8888	8888	8888	8888	8888	8888	8888		8888	1	0	1	1	1	1	1	1	1	0	1	0	0	1	ханиад	40	5	0	0	8888	8888	0	0	1	0	0	2	2	2	2	3	3	90000	4	35000
TDB41	5	1	8888	8888	8888	8888	8888	8888	8888	8888	8888	8888		8888	1	1	1	1	1	1	1	1	1	0	1	0	0	1	ханиад харшил	8888	3	0	0	8888	8888	0	0	1	0	0	2	3	3	2	3	3	100000	2	90000
TDB42	5	1	8888	8888	8888	8888	8888	8888	8888	8888	8888	8888		8888	1	0	1	1	1	1	1	1	0	0	1	0	0	1	999	8888	8888	0	0	8888	8888	0	1	0	0	0	2	4	2	4	3	8888	8888	10	200000
TDB43	5	1	8888	8888	8888	8888	8888	8888	8888	8888	8888	8888		8888	1	1	1	1	1	1	1	1	0	0	1	0	0	4	999	8888	8888	0	0	8888	8888	0	0	0	0	0	3	2	2	1	3	3	8888	5	200000
TDB44	5	1	8888	8888	8888	8888	8888	8888	8888	8888	8888	8888		8888	1	1	1	1	1	1	1	1	1	0	1	1	0	1	хатгалгаа	8888	8888	0	0	8888	8888	0	0	0	0	0	3	3	2	4	3	3	90000	2	100000
TDB45	5	1	8888	8888	8888	8888	8888	8888	8888	8888	8888	8888		8888	1	1	1	1	1	1	0	0	0	0	1	0	0	4	ханиад	8888	8888	0	0	8888	8888	0	0	0	0	0	4	4	8888	4	3	3	100000	5	100000
TDB46	5	1	8888	8888	8888	8888	8888	8888	8888	8888	8888	8888		8888	1	0	1	1	1	1	1	1	0	0	1	0	0	1	ханиад харшил багтраа	8888	8888	0	0	8888	8888	0	1	1	0	0	3	1	1	4	3	4	100000	12	100000
TDB47	5	1	8888	8888	8888	8888	8888	8888	8888	8888	8888	8888		8888	1	0	1	1	1	1	0	0	0	0	1	0	0	1	ханиад	56	7	0	0	8888	8888	0	1	0	0	0	1	2	2	2	3	1	25000	1	50000
TDB48	5	1	8888	8888	8888	8888	8888	8888	8888	8888	8888	8888		8888	1	1	1	1	1	1	1	0	0	0	1	0	0	1	ханиад	72	3	0	0	8888	8888	0	1	0	0	0	2	2	2	4	3	3	1000000	5	350000
TDB49	5	1	8888	8888	8888	8888	8888	8888	8888	8888	8888	8888		8888	1	0	1	1	1	1	0	0	1	0	1	0	0	3	ханиад	8888	2	0	0	8888	8888	0	0	1	0	0	3	3	2	4	2	1	150000	10	200000
TDB50	5	1	8888	8888	8888	8888	8888	8888	8888	8888	8888	8888		8888	0	0	1	1	1	1	0	0	0	0	0	0	0	8888	999	8888	8888	0	0	8888	8888	0	0	0	0	0	8888	8888	8888	8888	8888	8888	8888	8888	8888
TDB51	5	1	8888	8888	8888	8888	8888	8888	8888	8888	8888	8888		8888	1	0	1	1	1	1	0	1	0	0	0	0	0	4	ханиад хатгалгаа	8888	8888	0	0	8888	8888	0	0	1	0	0	2	2	8888	4	3	4	80000	10	300000
TDB52	5	1	8888	8888	8888	8888	8888	8888	8888	8888	8888	8888		8888	1	1	1	1	1	1	1	1	1	0	0	0	0	1	ханиад хатгалгаа	8888	8	0	0	8888	8888	0	1	1	0	0	1	1	2	4	3	3	200000	10	450000
TDB53	5	1	8888	8888	8888	8888	8888	8888	8888	8888	8888	8888		8888	0	0	1	1	1	1	0	0	0	0	0	0	0	4	ханиад харшил	8888	8888	0	0	8888	8888	0	0	1	0	0	3	4	8888	3	3	8888	8888	2	50000
TDB54	5	1	8888	8888	8888	8888	8888	8888	8888	8888	8888	8888		8888	1	1	1	1	1	1	0	0	1	0	0	0	0	1	сүрьеэ	8888	8888	0	0	8888	8888	0	0	1	0	0	4	4	2	4	3	8888	8888	8888	8888
TDB55	5	1	8888	8888	8888	8888	8888	8888	8888	8888	8888	8888		8888	0	0	1	1	1	1	0	0	0	0	0	0	0	1	ханиад харшил	8	1	0	0	8888	8888	0	1	0	0	0	3	3	2	4	3	8888	15000	8888	25000
TDB56	5	1	8888	8888	8888	8888	8888	8888	8888	8888	8888	8888		8888	1	1	1	1	1	1	1	1	1	0	0	0	0	1	ханиад хатгалгаа харшил	8888	8	0	0	8888	8888	0	1	1	0	0	1	1	2	4	3	6	40000	10	30000
TDB57	5	1	8888	8888	8888	8888	8888	8888	8888	8888	8888	8888		8888	1	1	1	1	1	1	1	1	0	0	0	0	0	1	ханиад	8888	7	0	0	8888	8888	0	1	1	0	0	1	2	2	4	3	4	120000	4	200000
TDB58	5	1	8888	8888	8888	8888	8888	8888	8888	8888	8888	8888		8888	0	1	1	1	1	1	0	0	0	0	0	0	0	1	999	8888	8888	0	0	8888	8888	0	0	0	1	0	4	4	8888	4	3	3	200000	3	150000
TDB59	5	1	8888	8888	8888	8888	8888	8888	8888	8888	8888	8888		8888	0	1	1	1	1	1	0	1	0	0	0	0	0	1	ханиад хатгалгаа	24	2	0	0	8888	8888	0	0	1	0	0	2	2	2	4	3	8	20000	8	50000
TDB60	5	1	8888	8888	8888	8888	8888	8888	8888	8888	8888	8888		8888	1	1	1	1	1	1	0	0	0	0	0	0	0	4	999	8888	8888	0	0	8888	8888	0	1	1	0	0	2	2	2	4	3	3	100000	16	600000
TDB61	5	1	8888	8888	8888	8888	8888	8888	8888	8888	8888	8888		8888	1	1	1	1	1	1	1	1	0	0	0	0	0	1	ходоод гэдэсний архаг үрэвсэл, толгойн өвдөлт	10	5	0	0	8888	8888	0	1	0	0	0	2	1	2	2	3	20	8888	20	1500000
TDB62	5	1	8888	8888	8888	8888	8888	8888	8888	8888	8888	8888		8888	1	1	1	1	1	1	1	1	0	0	0	0	0	3	хоолойны буглаа	8888	10	0	0	8888	8888	0	1	1	0	0	2	2	2	4	3	2	500000	2	200000
TDB63	5	1	8888	8888	8888	8888	8888	8888	8888	8888	8888	8888		8888	1	0	1	1	1	1	1	0	0	0	0	0	0	1	999	9	1	0	0	8888	8888	0	0	0	1	0	3	1	2	4	3	8888	8888	6	130000
TDB64	5	1	8888	8888	8888	8888	8888	8888	8888	8888	8888	8888		8888	1	1	1	1	1	1	1	1	0	0	0	0	0	4	ханиад	24	3	0	0	8888	8888	0	1	0	0	0	2	1	1	4	3	2	100000	10	250000
TDB65	5	1	8888	8888	8888	8888	8888	8888	8888	8888	8888	8888		8888	0	1	1	1	1	1	0	1	0	0	0	0	0	1	ханиад	24	1	0	0	8888	8888	0	1	0	0	0	3	3	2	2	3	3	50000	3	50000
TDB66	5	1	8888	8888	8888	8888	8888	8888	8888	8888	8888	8888		8888	1	0	1	1	1	1	1	0	0	0	0	0	0	1	999	8888	1	0	0	8888	8888	0	0	1	0	0	2	3	2	4	3	2	70000	2	50000
TDB67	5	1	8888	8888	8888	8888	8888	8888	8888	8888	8888	8888		8888	0	1	1	1	1	1	0	1	0	0	1	0	0	1	ханиад	8888	8888	0	0	8888	8888	1	0	1	0	0	3	4	2	4	3	10	25000	20	20000
TDB68	5	1	8888	8888	8888	8888	8888	8888	8888	8888	8888	8888		8888	0	1	1	1	1	1	0	1	0	0	0	0	0	1	ханиад	8888	8888	0	0	8888	8888	1	0	1	0	0	3	4	2	3	3	8888	8888	3	30000
TDB69	5	1	8888	8888	8888	8888	8888	8888	8888	8888	8888	8888		8888	1	1	1	1	1	1	0	0	0	0	0	0	0	4	ханиад	2	8888	0	0	8888	8888	0	0	1	0	0	3	4	2	4	3	2	100000	2	40000
TDB70	5	1	8888	8888	8888	8888	8888	8888	8888	8888	8888	8888		8888	1	1	1	1	1	1	0	0	0	0	0	0	0	4	ханиад харшил	4	8888	0	0	8888	8888	0	1	1	0	0	4	4	2	4	3	2	60000	6	100000
TDB71	5	1	8888	8888	8888	8888	8888	8888	8888	8888	8888	8888		8888	1	1	1	1	1	1	0	0	0	0	0	0	0	1	ханиад	8888	7	0	0	8888	8888	0	0	0	1	0	4	4	2	1	3	8888	100000	8888	200000
TDB72	5	1	8888	8888	8888	8888	8888	8888	8888	8888	8888	8888		8888	1	1	1	1	1	1	1	1	0	0	0	0	0	1	хатгалгаа	8888	2	0	0	8888	8888	0	1	0	0	0	1	3	2	4	3	3	170000	5	350000
TDB73	5	1	8888	8888	8888	8888	8888	8888	8888	8888	8888	8888		8888	1	1	1	1	1	1	1	0	0	0	0	0	0	1	ханиад	8888	2	0	0	8888	8888	0	1	1	0	0	2	4	2	2	3	2	120000	2	150000
TDB74	5	1	8888	8888	8888	8888	8888	8888	8888	8888	8888	8888		8888	0	0	1	1	1	1	0	0	0	0	0	0	0	8888	999	8888	8888	0	0	8888	8888	0	0	0	0	0	4	8888	8888	8888	3	3	8888	1	160000
TDB75	5	1	8888	8888	8888	8888	8888	8888	8888	8888	8888	8888		8888	1	1	1	1	1	1	1	0	1	0	1	0	0	1	ханиад хатгалгаа	8888	2	0	0	8888	8888	0	0	1	0	0	3	3	2	4	3	6	500000	6	500000
TDB76	5	1	8888	8888	8888	8888	8888	8888	8888	8888	8888	8888		8888	0	1	1	1	1	1	1	1	1	0	1	0	0	8888	999	8888	8888	0	0	8888	8888	0	0	0	0	0	4	4	8888	4	3	8888	8888	8888	8888
TDB77	5	1	8888	8888	8888	8888	8888	8888	8888	8888	8888	8888		8888	0	0	1	1	1	1	0	0	0	0	1	0	0	4	999	8888	8888	0	0	8888	8888	0	1	0	0	0	4	4	2	4	3	4	20000	4	50000
TDB78	5	1	8888	8888	8888	8888	8888	8888	8888	8888	8888	8888		8888	1	0	1	1	1	1	1	0	1	0	1	0	0	4	ханиад харшил	8888	8888	0	0	8888	8888	0	0	0	0	0	4	8888	8888	4	1	8888	8888	10	50000
TDB79	5	1	8888	8888	8888	8888	8888	8888	8888	8888	8888	8888		8888	1	0	1	1	1	1	0	0	0	0	1	0	0	3	999	8888	1	0	0	8888	8888	0	1	0	0	0	3	3	2	3	4	8888	8888	8888	8888
TDB80	5	1	8888	8888	8888	8888	8888	8888	8888	8888	8888	8888		8888	1	1	1	1	1	1	1	1	1	0	1	0	0	4	ханиад	8888	8888	0	0	8888	8888	0	0	0	0	0	4	4	8888	4	3	8888	8888	11	300000
TDB81	5	1	8888	8888	8888	8888	8888	8888	8888	8888	8888	8888		8888	0	1	1	1	1	1	0	0	0	0	1	0	0	4	999	8888	8888	0	0	8888	8888	0	1	0	0	0	4	8888	3	4	3	8888	8888	8888	8888
TDB82	5	1	8888	8888	8888	8888	8888	8888	8888	8888	8888	8888		8888	1	1	1	1	1	1	1	1	0	0	1	0	0	1	хатгалгаа	8888	8888	0	0	8888	8888	0	1	1	0	0	2	2	2	4	3	3	150000	5	500000
TDB83	5	1	8888	8888	8888	8888	8888	8888	8888	8888	8888	8888		8888	1	1	1	1	1	1	1	1	1	0	1	0	0	1	ханиад	32	4	0	0	8888	8888	0	1	0	0	0	2	1	1	3	3	5	170000	12	240000
TDB84	5	1	8888	8888	8888	8888	8888	8888	8888	8888	8888	8888		8888	1	1	1	1	1	1	0	0	0	0	1	1	0	1	хатгалгаа	8888	5	0	0	8888	8888	0	1	1	0	0	3	3	2	1	3	10	200000	10	500000
TDB85	5	1	8888	8888	8888	8888	8888	8888	8888	8888	8888	8888		8888	0	0	1	1	1	1	0	1	0	0	1	0	0	1	ханиад	8888	3	0	0	8888	8888	0	1	1	0	0	3	3	2	4	3	2	50000	2	100000
TDB86	5	1	8888	8888	8888	8888	8888	8888	8888	8888	8888	8888		8888	1	1	1	1	1	1	1	1	1	0	1	1	0	1	ханиад хатгалгаа харшил ядаргаа	8888	10	0	0	8888	8888	0	1	0	0	0	3	3	1	4	3	3	1000000	20	400000
TDB87	5	1	8888	8888	8888	8888	8888	8888	8888	8888	8888	8888		8888	1	0	1	1	1	1	0	0	0	0	1	0	0	1	ханиад	8888	1	0	0	8888	8888	0	1	0	0	0	4	8888	2	3	3	8888	300000	8888	200000
TDB88	5	1	8888	8888	8888	8888	8888	8888	8888	8888	8888	8888		8888	1	1	1	1	1	1	1	1	1	0	1	1	0	1	ханиад харшил	8888	2	0	0	8888	8888	0	1	1	0	0	3	4	2	4	3	4	100000	10	300000
TDB89	5	1	8888	8888	8888	8888	8888	8888	8888	8888	8888	8888		8888	1	1	1	1	1	1	0	0	1	0	1	0	0	1	хатгалгаа	8888	7	0	0	8888	8888	0	0	1	0	0	3	3	2	3	3	8888	8888	6	100000
TDB90	5	1	8888	8888	8888	8888	8888	8888	8888	8888	8888	8888		8888	1	1	1	1	1	1	1	1	0	0	1	0	0	1	ханиад хатгалгаа харшил бронхит хүчилтөрөгч дут�	8888	8888	0	0	8888	8888	0	1	1	1	0	3	3	3	4	3	5	500000	3	8888
TDB91	5	1	8888	8888	8888	8888	8888	8888	8888	8888	8888	8888		8888	1	0	1	1	1	1	0	1	1	0	1	0	0	1	ханиад харшил	8888	5	0	0	8888	8888	0	1	0	0	0	4	4	2	4	3	8888	100000	8888	100000
TDB92	5	1	8888	8888	8888	8888	8888	8888	8888	8888	8888	8888		8888	0	1	1	1	1	1	0	1	0	0	1	0	0	8888	Өвчингүй	8888	8888	0	0	8888	8888	0	0	0	0	0	4	4	8888	4	2	3	50000	8888	8888
TDB93	5	1	8888	8888	8888	8888	8888	8888	8888	8888	8888	8888		8888	0	1	1	1	1	1	1	1	0	0	1	0	0	1	ханиад	8888	5	0	0	8888	8888	0	1	1	0	0	3	3	2	4	3	1	150000	6	300000
TDB94	5	1	8888	8888	8888	8888	8888	8888	8888	8888	8888	8888		8888	0	1	1	1	1	1	1	0	0	0	1	0	0	1	ханиад хатгалгаа	8888	5	0	0	8888	8888	0	1	1	0	0	3	2	2	4	3	6	30000	10	40000
TDB95	5	1	8888	8888	8888	8888	8888	8888	8888	8888	8888	8888		8888	1	1	1	1	1	1	0	0	0	0	1	0	0	4	999	8888	8888	0	0	8888	8888	1	0	0	0	0	3	3	2	4	1	8888	8888	6	70000
TDB96	5	1	8888	8888	8888	8888	8888	8888	8888	8888	8888	8888		8888	1	1	1	1	1	1	1	0	0	0	1	0	0	1	ханиад	8888	8888	0	0	8888	8888	0	1	1	0	0	3	3	2	4	3	8888	8888	8888	3000
TDB97	5	1	8888	8888	8888	8888	8888	8888	8888	8888	8888	8888		8888	0	1	1	1	1	1	1	1	0	0	0	0	0	1	ханиад	4	8888	0	0	8888	8888	1	0	0	0	0	4	8888	2	4	3	4	50000	4	100000
TDB98	5	1	8888	8888	8888	8888	8888	8888	8888	8888	8888	8888		8888	0	1	1	1	1	1	0	1	0	0	0	0	0	4	ханиад	8888	8888	0	0	8888	8888	0	0	0	0	0	4	4	2	4	3	8888	8888	8888	8888
TDB99	5	1	8888	8888	8888	8888	8888	8888	8888	8888	8888	8888		8888	1	1	1	1	1	1	1	1	1	0	0	0	0	3	хатгалгаа	8888	3	0	0	8888	8888	0	1	0	0	0	3	4	2	3	3	8	250000	8888	8888
TDB100	5	1	8888	8888	8888	8888	8888	8888	8888	8888	8888	8888		8888	0	1	1	1	1	1	1	0	0	0	0	0	0	4	ханиад	8888	8888	0	0	8888	8888	0	1	0	0	0	3	4	2	3	3	8888	8888	8888	8888
TDB101	5	1	8888	8888	8888	8888	8888	8888	8888	8888	8888	8888		8888	0	1	1	1	1	1	0	0	0	0	0	0	0	1	ханиад	8888	8888	0	0	8888	8888	0	0	0	1	0	3	3	2	8888	3	6	20000	10	50000
TDB102	5	1	8888	8888	8888	8888	8888	8888	8888	8888	8888	8888		8888	1	1	1	1	1	1	1	0	1	0	0	0	0	1	ханиад	8888	4	0	0	8888	8888	0	1	1	0	0	1	1	2	4	3	3	100000	6	250000
TDB103	5	1	8888	8888	8888	8888	8888	8888	8888	8888	8888	8888		8888	0	0	1	1	1	1	1	1	0	0	0	0	0	1	ханиад бронхит	8888	6	0	0	8888	8888	0	1	1	0	0	2	2	2	4	3	5	500000	5	300000
TDB104	5	1	8888	8888	8888	8888	8888	8888	8888	8888	8888	8888		8888	0	1	1	1	1	1	1	1	0	0	0	0	0	1	ханиад хатгалгаа	8888	1	0	0	8888	8888	0	1	0	0	0	2	2	2	4	3	1	80000	2	50000
TDB105	5	1	8888	8888	8888	8888	8888	8888	8888	8888	8888	8888		8888	1	1	1	1	1	1	0	1	0	0	0	0	0	8888	999	8888	8888	0	0	8888	8888	0	0	0	0	0	4	8888	8888	4	3	5	200000	8	300000
TDB106	5	1	8888	8888	8888	8888	8888	8888	8888	8888	8888	8888		8888	1	0	1	1	1	1	0	0	0	0	0	0	0	1	ханиад	8888	8888	0	0	8888	8888	1	0	0	0	0	4	4	8888	8888	3	8888	8888	8888	8888
TDB107	5	1	8888	8888	8888	8888	8888	8888	8888	8888	8888	8888		8888	1	0	1	1	1	1	1	1	0	0	0	0	0	4	ханиад	8888	8888	0	0	8888	8888	0	0	0	0	0	3	4	8888	8888	3	8888	8888	8888	8888
TDB108	5	1	8888	8888	8888	8888	8888	8888	8888	8888	8888	8888		8888	0	1	1	1	1	1	1	1	0	0	0	0	0	1	чих шуугиж зүрх дэлсэх	8888	8888	0	0	8888	8888	1	0	0	0	0	1	2	2	3	8888	1	60000	8888	8888
TDB109	5	1	8888	8888	8888	8888	8888	8888	8888	8888	8888	8888		8888	1	1	1	1	1	1	1	1	0	0	0	0	0	1	хурууны шарх идээлж бугласан	8888	8888	0	0	8888	8888	0	0	0	0	0	2	4	8888	2	3	8888	8888	8888	20000
TDB110	5	1	8888	8888	8888	8888	8888	8888	8888	8888	8888	8888		8888	1	1	1	1	1	1	0	0	0	0	0	0	0	4	ханиад	8888	8888	0	0	8888	8888	0	0	0	0	0	2	3	2	8888	3	8888	8888	3	100000
TDB111	5	1	8888	8888	8888	8888	8888	8888	8888	8888	8888	8888		8888	1	0	1	1	1	1	0	0	0	0	0	0	0	4	ханиад	8888	8888	0	0	8888	8888	1	0	0	1	0	3	4	8888	4	3	8888	160000	8888	60000
TDB112	5	1	8888	8888	8888	8888	8888	8888	8888	8888	8888	8888		8888	1	0	1	1	1	1	0	1	0	0	0	0	0	4	999	8888	8888	0	0	8888	8888	1	0	0	0	0	3	4	8888	4	3	8888	8888	8888	8888
TDB113	5	1	8888	8888	8888	8888	8888	8888	8888	8888	8888	8888		8888	1	1	1	1	1	1	0	1	0	0	0	0	0	8888	толгой өвдөх дотор муухайрах	8888	8888	0	0	8888	8888	0	0	0	0	0	8888	8888	2	8888	3	1	8888	10	100000
TDB114	5	1	8888	8888	8888	8888	8888	8888	8888	8888	8888	8888		8888	1	1	1	1	1	1	0	1	0	0	0	0	0	8888	999	8888	8888	0	0	8888	8888	0	0	0	0	0	4	4	2	4	3	8888	8888	8888	8888
TDB115	5	1	8888	8888	8888	8888	8888	8888	8888	8888	8888	8888		8888	1	1	1	1	1	1	1	1	0	0	0	0	0	4	999	8888	8888	0	0	8888	8888	0	0	0	0	0	3	4	2	4	3	8888	8888	4	70000
TDB116	5	1	8888	8888	8888	8888	8888	8888	8888	8888	8888	8888		8888	1	1	1	1	1	1	0	1	0	0	0	0	0	8888	999	8888	8888	0	0	8888	8888	0	0	0	0	0	8888	8888	2	8888	3	8888	8888	8888	50000
TDB117	5	1	8888	8888	8888	8888	8888	8888	8888	8888	8888	8888		8888	1	0	1	1	1	1	1	0	1	0	0	0	0	4	хатгалгаа	8888	1	0	0	8888	8888	0	1	1	0	0	3	3	2	3	3	5	100000	6	50000
TDB118	5	1	8888	8888	8888	8888	8888	8888	8888	8888	8888	8888		8888	1	1	1	1	1	1	0	1	1	0	0	0	0	1	хатгалгаа	8888	1	0	0	8888	8888	1	0	0	0	0	4	4	2	4	3	2	150000	3	150000
TDB119	5	1	8888	8888	8888	8888	8888	8888	8888	8888	8888	8888		8888	1	1	1	1	1	1	0	1	1	0	0	0	0	4	999	8888	8888	0	0	8888	8888	0	0	0	0	0	3	4	2	8888	3	8888	100000	8888	50000
TDB120	5	1	8888	8888	8888	8888	8888	8888	8888	8888	8888	8888		8888	1	1	1	1	1	1	0	1	1	0	0	0	0	1	ханиад хатгалгаа бронхит	8888	7	0	0	8888	8888	0	1	0	0	0	4	4	2	4	3	1	150000	6	50000
TDB121	5	1	8888	8888	8888	8888	8888	8888	8888	8888	8888	8888		8888	1	1	1	1	1	1	0	0	0	0	0	0	0	1	ханиад хатгалгаа	8888	8888	0	0	8888	8888	0	0	1	0	0	2	2	8888	3	3	3	40000	3	80000
TDB122	5	1	8888	8888	8888	8888	8888	8888	8888	8888	8888	8888		8888	1	1	1	1	1	1	1	1	1	0	1	1	0	1	багтраа	8888	10	0	0	8888	8888	0	1	1	0	0	3	4	2	4	3	5	250000	8	150000
TDB123	5	1	8888	8888	8888	8888	8888	8888	8888	8888	8888	8888		8888	0	1	1	1	1	1	0	0	0	0	0	0	0	1	хатгалгаа бронхит	8	1	0	0	8888	8888	0	0	1	0	0	3	3	2	4	3	1	30000	1	40000
TDB124	5	1	8888	8888	8888	8888	8888	8888	8888	8888	8888	8888		8888	1	1	1	1	1	1	0	0	0	0	0	0	0	1	ханиад	8888	10	0	0	8888	8888	0	0	1	0	0	4	8888	2	4	3	8888	200000	8888	300000
TDB125	5	1	8888	8888	8888	8888	8888	8888	8888	8888	8888	8888		8888	1	1	1	1	1	1	0	1	1	0	0	0	0	1	ханиад харшил	8888	4	0	0	8888	8888	0	1	1	0	0	1	1	2	3	3	6	250000	6	150000
TDB126	5	1	8888	8888	8888	8888	8888	8888	8888	8888	8888	8888		8888	1	1	1	1	1	1	1	1	0	0	0	0	0	4	ханиад	8888	8888	0	0	8888	8888	0	1	0	1	0	2	1	2	3	3	8888	8888	3	50000
TDB127	5	1	8888	8888	8888	8888	8888	8888	8888	8888	8888	8888		8888	1	0	1	1	1	1	0	0	0	0	0	0	0	1	ханиад	8888	8888	0	0	8888	8888	0	1	0	0	0	2	4	3	2	3	2	100000	7	70000
TDB128	5	1	8888	8888	8888	8888	8888	8888	8888	8888	8888	8888		8888	0	1	1	1	1	1	0	1	0	0	0	0	0	1	ханиад багтраа	8888	8888	0	0	8888	8888	0	1	0	0	0	3	3	1	4	3	6	180000	6	480000
TDB129	5	1	8888	8888	8888	8888	8888	8888	8888	8888	8888	8888		8888	0	1	1	1	1	1	0	0	1	0	1	0	0	4	ханиад	8888	8888	0	0	8888	8888	0	1	1	0	0	3	3	2	4	3	5	30000	4	60000
TDB130	5	1	8888	8888	8888	8888	8888	8888	8888	8888	8888	8888		8888	1	0	1	1	1	1	0	0	0	0	1	0	0	4	ханиад	8888	8888	0	0	8888	8888	0	1	0	0	0	2	3	8888	4	3	2	30000	6	52000
TDB131	5	1	8888	8888	8888	8888	8888	8888	8888	8888	8888	8888		8888	0	1	1	1	1	1	0	1	0	0	1	0	0	1	ханиад	8888	3	0	0	8888	8888	0	0	1	0	0	4	4	2	3	3	3	35000	4	100000
TDB132	5	1	8888	8888	8888	8888	8888	8888	8888	8888	8888	8888		8888	1	1	1	1	1	1	1	1	1	0	1	0	0	1	ханиад хатгалгаа	8888	3	0	0	8888	8888	0	1	0	0	0	2	4	2	4	3	2	200000	5	50000
TDB133	5	1	8888	8888	8888	8888	8888	8888	8888	8888	8888	8888		8888	0	1	1	1	1	1	0	0	0	0	1	0	0	1	999	8888	8888	0	0	8888	8888	0	0	0	0	0	4	4	2	4	8888	8888	8888	8888	8888
TDB134	5	1	8888	8888	8888	8888	8888	8888	8888	8888	8888	8888		8888	1	1	1	1	1	1	0	1	0	0	1	0	0	4	999	8888	8888	0	0	8888	8888	0	0	0	0	0	2	1	2	4	3	6	50000	10	100000
TDB135	5	1	8888	8888	8888	8888	8888	8888	8888	8888	8888	8888		8888	0	1	1	1	1	1	0	0	0	0	1	0	0	4	ханиад	8888	8888	0	0	8888	8888	0	0	0	0	0	2	3	2	4	3	2	100000	4	200000
TDB136	5	1	8888	8888	8888	8888	8888	8888	8888	8888	8888	8888		8888	1	1	1	1	1	1	1	0	0	0	1	0	0	4	ханиад хатгалгаа	8888	1	0	0	8888	8888	0	1	0	0	0	3	3	1	4	3	2	200000	5	200000
TDB137	5	1	8888	8888	8888	8888	8888	8888	8888	8888	8888	8888		8888	0	1	1	1	1	1	0	1	0	0	1	0	0	8888	999	8888	8888	0	0	8888	8888	0	0	0	0	0	8888	8888	8888	8888	8888	8888	8888	8888	8888
TDB138	5	1	8888	8888	8888	8888	8888	8888	8888	8888	8888	8888		8888	1	1	1	1	1	1	1	1	0	0	1	0	0	8888	999	8888	8888	0	0	8888	8888	0	0	0	0	0	4	4	2	8888	8888	8888	8888	8888	8888
TDB139	5	1	8888	8888	8888	8888	8888	8888	8888	8888	8888	8888		8888	1	1	1	1	1	1	1	0	1	0	1	0	0	1	ханиад	8	1	0	0	8888	8888	0	1	0	0	0	4	8888	2	3	3	3	10000	4	15000
TDB140	5	1	8888	8888	8888	8888	8888	8888	8888	8888	8888	8888		8888	1	1	1	1	1	1	1	1	1	0	1	0	0	1	хатгалгаа	8888	8888	0	0	8888	8888	0	0	0	0	0	4	4	2	4	3	3	100000	3	100000
TDB141	5	1	8888	8888	8888	8888	8888	8888	8888	8888	8888	8888		8888	1	1	1	1	1	1	1	1	1	0	1	1	0	1	хүүхэд ханиад хүрч эмнэлэгт хэвтэх тохиолдол оло	80	10	0	0	8888	8888	0	1	0	0	0	3	1	8888	8888	3	10	30000	10	50000
TDB142	5	1	8888	8888	8888	8888	8888	8888	8888	8888	8888	8888		8888	1	1	1	1	1	1	1	1	0	0	1	0	0	1	ханиад хүрсэн , агаарын бохирдлоос болж дархлаа с	8888	4	0	0	8888	8888	0	1	0	0	0	1	3	2	1	3	4	300000	4	350000
TDB143	5	1	8888	8888	8888	8888	8888	8888	8888	8888	8888	8888		8888	1	1	1	1	1	1	0	1	0	0	1	0	0	4	ханиад	3	8888	0	0	8888	8888	0	1	0	0	0	2	3	2	1	2	1	80000	5	80000
TDB144	5	1	8888	8888	8888	8888	8888	8888	8888	8888	8888	8888		8888	1	1	1	1	1	1	0	1	0	0	1	0	0	4	бронхит өсөлтгүй жирэмслэлт	8888	8888	0	0	8888	8888	0	0	1	0	0	3	1	2	4	3	8888	8888	5	100000
TDB145	5	1	8888	8888	8888	8888	8888	8888	8888	8888	8888	8888		8888	1	1	1	1	1	1	1	1	0	0	1	0	0	1	ханиад	8888	2	0	0	8888	8888	0	1	0	0	0	2	2	2	4	3	4	35000	4	35000
TDB146	5	1	8888	8888	8888	8888	8888	8888	8888	8888	8888	8888		8888	1	1	1	1	1	1	1	1	0	0	1	1	0	1	уушгины хатгалгаа	8888	14	0	0	8888	8888	0	1	1	0	0	2	2	2	4	3	3	60000	6	300000
TDB147	5	1	8888	8888	8888	8888	8888	8888	8888	8888	8888	8888		8888	1	1	1	1	1	1	1	1	0	0	1	0	0	1	ханиад, харшил , бронхит	8888	14	0	0	8888	8888	0	1	1	0	0	2	2	2	4	3	1	200000	5	50000
TDB148	5	1	8888	8888	8888	8888	8888	8888	8888	8888	8888	8888		8888	1	1	1	1	1	1	0	0	0	0	1	0	0	1	ханиад хүндрэх, хатгаа болох	7	8888	0	0	8888	8888	0	1	1	0	0	3	3	2	4	3	5	60000	7	300000
TDB149	5	1	8888	8888	8888	8888	8888	8888	8888	8888	8888	8888		8888	0	1	1	1	1	1	0	0	0	0	1	0	0	8888	ханиад	8888	8888	0	0	8888	8888	0	0	0	1	0	4	8888	8888	8888	3	8888	8888	8888	8888
TDB150	5	1	8888	8888	8888	8888	8888	8888	8888	8888	8888	8888		8888	0	1	1	1	1	1	0	1	1	0	1	1	0	1	ханиад хүндэрч хордлогод орсон	8888	5	0	0	8888	8888	0	1	1	1	0	3	3	2	4	3	1	25000	3	100000
TDB151	5	1	8888	8888	8888	8888	8888	8888	8888	8888	8888	8888		8888	1	0	1	1	1	1	1	0	0	0	0	0	0	1	999	24	3	0	0	8888	8888	0	1	0	0	0	2	2	2	4	3	5	200000	10	500000
TDB152	5	1	8888	8888	8888	8888	8888	8888	8888	8888	8888	8888		8888	0	1	1	1	1	1	0	1	0	0	0	0	0	1	ханиад хүндэрсэн, амьсгалын замын өвчлөл	8888	2	0	0	8888	8888	0	1	0	0	0	2	3	3	4	3	3	75000	3	150000
TDB153	5	1	8888	8888	8888	8888	8888	8888	8888	8888	8888	8888		8888	1	0	1	1	1	1	1	0	1	0	0	0	0	1	ханиад хордлого	8888	2	0	0	8888	8888	0	1	1	0	0	3	3	8888	4	3	2	150000	9	150000
TDB154	5	1	8888	8888	8888	8888	8888	8888	8888	8888	8888	8888		8888	1	1	1	1	1	1	1	1	1	0	0	0	0	1	хүүхэд ханиад хүрч өндөр халуурах хоолой өвдөх ү�	8888	1	0	0	8888	8888	0	1	1	0	0	2	4	2	4	3	2	60000	2	100000
TDB155	5	1	8888	8888	8888	8888	8888	8888	8888	8888	8888	8888		8888	1	0	1	1	1	1	0	0	1	0	0	0	0	4	ханиад хүрсэн	8888	8888	0	0	8888	8888	0	0	0	0	0	4	4	8888	3	3	8888	8888	3	30000
TDB156	5	1	8888	8888	8888	8888	8888	8888	8888	8888	8888	8888		8888	1	0	1	1	1	1	0	1	0	0	0	0	0	1	хүүхэд маань дархлааны системийн эмгэг өвчтэй	8888	1	0	0	8888	8888	0	1	0	0	0	3	2	2	4	3	10	1000000	12	500000
TDB157	5	1	8888	8888	8888	8888	8888	8888	8888	8888	8888	8888		8888	1	1	1	1	1	1	0	0	0	0	0	0	0	1	ханиад томуу	8888	1	0	0	8888	8888	0	0	1	0	0	3	3	2	4	3	8888	8888	1	200000
TDB158	5	1	8888	8888	8888	8888	8888	8888	8888	8888	8888	8888		8888	1	1	1	1	1	1	1	1	0	0	0	0	0	4	999	8888	7	0	0	8888	8888	0	1	1	0	0	2	3	2	4	4	3	600000	7	800000
TDB159	5	1	8888	8888	8888	8888	8888	8888	8888	8888	8888	8888		8888	1	0	1	1	1	1	1	0	0	0	0	0	0	4	халуурах	8888	8888	0	0	8888	8888	0	0	1	0	0	3	2	2	4	3	2	8888	4	8888
TDB160	5	1	8888	8888	8888	8888	8888	8888	8888	8888	8888	8888		8888	1	1	1	1	1	1	0	0	0	0	0	0	0	4	харшил ханиад	4	8888	0	0	8888	8888	0	1	1	1	0	2	2	2	2	1	2	30000	3	50000
TDB161	5	1	8888	8888	8888	8888	8888	8888	8888	8888	8888	8888		8888	0	1	1	1	1	1	1	1	0	0	0	0	0	1	ханиад хүрэх хоолой өвдөх	8888	7	0	0	8888	8888	0	1	0	1	0	3	3	2	4	3	2	150000	4	200000
TDB162	5	1	8888	8888	8888	8888	8888	8888	8888	8888	8888	8888		8888	0	1	1	1	1	1	1	1	0	0	0	0	0	8888	999	8888	8888	0	0	8888	8888	0	0	0	0	0	8888	8888	8888	8888	3	8888	8888	8888	8888
TDB163	5	1	8888	8888	8888	8888	8888	8888	8888	8888	8888	8888		8888	0	1	1	1	1	1	1	1	0	0	0	0	0	1	ханиад	8888	8888	0	0	8888	8888	0	1	1	0	0	3	4	3	4	3	8888	8888	4	35000
TDB164	5	1	8888	8888	8888	8888	8888	8888	8888	8888	8888	8888		8888	1	0	1	1	1	1	0	0	0	0	0	0	0	4	999	8888	8888	0	0	8888	8888	0	1	0	0	0	4	4	3	4	1	3	150000	8888	8888
TDB165	5	1	8888	8888	8888	8888	8888	8888	8888	8888	8888	8888		8888	0	1	1	1	1	1	0	0	0	0	0	0	0	8888	999	8888	8888	0	0	8888	8888	0	0	0	0	0	4	8888	2	8888	3	3	8888	5	100000
TDB166	5	1	8888	8888	8888	8888	8888	8888	8888	8888	8888	8888		8888	1	1	1	1	1	1	0	0	0	0	0	0	0	8888	999	8888	8888	0	0	8888	8888	0	0	0	0	0	1	3	2	1	3	2	30000	5	50000
TDB167	5	1	8888	8888	8888	8888	8888	8888	8888	8888	8888	8888		8888	0	1	1	1	1	1	0	1	0	0	0	0	0	4	999	8888	8888	0	0	8888	8888	0	0	0	0	0	4	4	2	8888	3	2	500000	4	200000
TDB168	5	1	8888	8888	8888	8888	8888	8888	8888	8888	8888	8888		8888	1	1	1	1	1	1	1	1	0	0	0	0	0	1	ханиад хатгаа	8888	8888	0	0	8888	8888	0	1	0	0	0	4	4	1	2	5	4	100000	4	100000
TDB169	5	1	8888	8888	8888	8888	8888	8888	8888	8888	8888	8888		8888	1	1	1	1	1	1	1	0	0	0	0	0	0	1	ханиад	8888	3	0	0	8888	8888	0	1	1	0	0	3	4	2	1	3	4	240000	5	250000
TDB170	5	1	8888	8888	8888	8888	8888	8888	8888	8888	8888	8888		8888	1	1	1	1	1	1	1	1	0	0	0	0	0	4	ханиад	8888	8888	0	0	8888	8888	0	0	0	0	0	4	4	8888	4	1	8888	8888	3	40000
TDB171	5	1	8888	8888	8888	8888	8888	8888	8888	8888	8888	8888		8888	1	1	1	1	1	1	0	0	1	0	0	0	0	4	999	8888	8888	0	0	8888	8888	0	0	0	1	0	1	3	2	4	5	3	20000	4	250000
TDB172	5	1	8888	8888	8888	8888	8888	8888	8888	8888	8888	8888		8888	1	1	1	1	1	1	0	0	0	0	0	0	0	4	999	8888	8888	0	0	8888	8888	0	0	1	0	0	4	4	8888	4	4	8888	8888	8888	70000
TDB173	5	1	8888	8888	8888	8888	8888	8888	8888	8888	8888	8888		8888	0	1	1	1	1	1	1	1	0	0	0	0	0	3	ханиад	8	1	0	0	8888	8888	0	1	0	0	0	3	2	2	4	4	8888	8888	5	10000
TDB174	5	1	8888	8888	8888	8888	8888	8888	8888	8888	8888	8888		8888	1	1	1	1	1	1	0	1	0	0	0	0	0	4	ханиад	8888	8888	0	0	8888	8888	0	1	1	1	0	2	3	2	4	1	8	8888	5	8888
TDB175	5	1	8888	8888	8888	8888	8888	8888	8888	8888	8888	8888		8888	1	1	1	1	1	1	1	1	0	0	0	0	0	4	999	8888	8888	0	0	8888	8888	0	0	0	0	0	8888	8888	8888	8888	3	8888	8888	8888	8888
TDB176	5	1	8888	8888	8888	8888	8888	8888	8888	8888	8888	8888		8888	1	1	1	1	1	1	0	1	0	0	0	0	0	1	ханиад хүрч үе мөч янгинах, толгой өвдөх, хоолой ө	11	1	0	0	8888	8888	0	1	0	0	0	4	4	2	4	3	8888	100000	8888	30000
TDB177	5	1	8888	8888	8888	8888	8888	8888	8888	8888	8888	8888		8888	1	0	1	1	1	1	1	0	0	0	0	0	0	1	999	8888	8888	0	0	8888	8888	0	0	0	0	0	4	4	2	2	3	3	15000	3	50000
TDB178	5	1	8888	8888	8888	8888	8888	8888	8888	8888	8888	8888		8888	1	1	1	1	1	1	0	0	1	0	0	0	0	4	999	2	8888	0	0	8888	8888	0	0	0	1	0	4	4	3	4	3	8888	8888	10	150000
TDB179	5	1	8888	8888	8888	8888	8888	8888	8888	8888	8888	8888		8888	1	1	1	1	1	1	0	1	1	0	0	0	0	3	хатгаа болон ханиад	72	3	0	0	8888	8888	0	1	1	0	0	3	3	1	4	3	1	60000	1	50000
TDB180	5	1	8888	8888	8888	8888	8888	8888	8888	8888	8888	8888		8888	0	1	1	1	1	1	1	1	0	0	0	0	0	4	мигрень	8888	1	0	0	8888	8888	0	1	0	1	0	3	3	2	4	3	2	400000	2	160000
TDB181	5	1	8888	8888	8888	8888	8888	8888	8888	8888	8888	8888		8888	0	1	1	1	1	1	1	1	0	0	0	0	0	1	ханиад	8888	8888	0	0	8888	8888	0	0	0	0	0	4	4	8888	8888	3	8888	8888	8888	8888
TDB182	5	1	8888	8888	8888	8888	8888	8888	8888	8888	8888	8888		8888	0	1	1	1	1	1	0	0	0	0	0	0	0	4	ханиад	8888	8888	0	0	8888	8888	0	0	0	0	0	3	4	8888	4	3	8888	8888	2	10000
TDB183	5	1	8888	8888	8888	8888	8888	8888	8888	8888	8888	8888		8888	0	0	1	1	1	1	0	0	0	0	0	0	0	8888	999	8888	8888	0	0	8888	8888	0	0	0	0	0	3	4	2	1	3	8888	8888	8888	8888
TDB184	5	1	8888	8888	8888	8888	8888	8888	8888	8888	8888	8888		8888	1	1	1	1	1	1	0	0	0	0	0	0	0	1	ханиалгах , халуурах	2	8888	0	0	8888	8888	0	1	0	0	0	1	2	1	2	3	8888	8888	8888	8888
TDB185	5	1	8888	8888	8888	8888	8888	8888	8888	8888	8888	8888		8888	1	1	1	1	1	1	0	1	0	0	0	0	0	4	ханиад хүрч хатгаа болох	8888	8888	0	0	8888	8888	0	0	0	0	0	4	8888	2	4	3	6	220000	6	280000
TDB186	5	1	8888	8888	8888	8888	8888	8888	8888	8888	8888	8888		8888	1	1	1	1	1	1	0	1	0	0	0	0	0	1	ханиад хүндэрч хатгаа, бронхит болсон	8888	7	0	0	8888	8888	0	1	1	0	0	4	4	8888	4	3	10	200000	6	250000
TDB187	5	1	8888	8888	8888	8888	8888	8888	8888	8888	8888	8888		8888	1	1	1	1	1	1	0	0	1	0	0	0	0	8888	999	8888	8888	0	0	8888	8888	0	0	0	0	0	8888	8888	8888	4	4	8888	8888	8888	8888
TDB188	5	1	8888	8888	8888	8888	8888	8888	8888	8888	8888	8888		8888	1	0	1	1	1	1	1	0	0	0	0	0	0	8888	999	8888	8888	0	0	8888	8888	0	0	0	0	0	8888	8888	8888	8888	4	8888	8888	8888	8888
TDB189	5	1	8888	8888	8888	8888	8888	8888	8888	8888	8888	8888		8888	1	1	1	1	1	1	1	1	0	0	0	0	0	4	ханиад харшил	8888	8888	0	0	8888	8888	0	1	0	0	0	1	1	1	4	3	8888	8888	6	45000
TDB190	5	1	8888	8888	8888	8888	8888	8888	8888	8888	8888	8888		8888	1	1	1	1	1	1	0	1	0	0	0	0	0	8888	999	8888	8888	0	0	8888	8888	0	0	0	0	0	8888	8888	8888	4	4	8888	8888	5	20000
TDB191	5	1	8888	8888	8888	8888	8888	8888	8888	8888	8888	8888		8888	1	0	1	1	1	1	0	0	0	0	0	0	0	8888	999	8888	8888	0	0	8888	8888	0	0	0	0	0	8888	8888	8888	8888	3	8888	8888	8888	8888
TDB192	5	1	8888	8888	8888	8888	8888	8888	8888	8888	8888	8888		8888	1	1	1	1	1	1	1	1	1	0	1	0	0	1	ханиад хатгаа бронхит	8888	15	0	0	8888	8888	0	1	1	1	0	2	3	2	4	3	7	80000	7	70000
TDB193	5	1	8888	8888	8888	8888	8888	8888	8888	8888	8888	8888		8888	0	1	1	1	1	1	1	0	0	0	1	0	0	4	999	8888	8888	0	0	8888	8888	0	1	0	0	0	1	2	2	4	3	3	500000	4	1500000
TDB194	5	1	8888	8888	8888	8888	8888	8888	8888	8888	8888	8888		8888	1	1	1	1	1	1	1	0	1	0	1	0	0	4	уушгины хатгалгаа, архаг бронхит	8888	8888	0	0	8888	8888	0	1	0	0	0	2	2	2	1	3	2	100000	5	300000
TDB195	5	1	8888	8888	8888	8888	8888	8888	8888	8888	8888	8888		8888	1	1	1	1	1	1	0	1	0	0	1	0	0	1	999	8888	8888	0	0	8888	8888	0	0	0	0	0	3	2	8888	8888	3	5	400000	5	1000000
TDB196	5	1	8888	8888	8888	8888	8888	8888	8888	8888	8888	8888		8888	1	0	1	1	1	1	0	1	0	0	1	0	0	4	уушгины хатгаа	80	10	0	0	8888	8888	0	1	1	0	0	2	2	3	4	3	2	50000	5	100000
TDB197	5	1	8888	8888	8888	8888	8888	8888	8888	8888	8888	8888		8888	1	1	1	1	1	1	1	0	0	0	1	0	0	4	999	8888	8888	0	0	8888	8888	0	0	0	0	0	1	3	8888	8888	3	3	100000	10	200000
TDB198	5	1	8888	8888	8888	8888	8888	8888	8888	8888	8888	8888		8888	0	1	1	1	1	1	0	0	0	0	1	0	0	4	ханиад	8	1	0	0	8888	8888	0	1	0	0	0	1	1	1	1	1	8888	8888	8888	8888
TDB199	5	1	8888	8888	8888	8888	8888	8888	8888	8888	8888	8888		8888	1	1	1	1	1	1	1	1	0	0	1	0	0	4	999	8888	8888	0	0	8888	8888	0	1	0	0	0	2	2	2	3	3	8888	8888	10	500000
TDB200	5	1	8888	8888	8888	8888	8888	8888	8888	8888	8888	8888		8888	1	1	1	1	1	1	1	1	1	1	1	1	0	4	олон сар үргэлжилсэн ханиалгасан	8	1	0	0	8888	8888	0	0	1	0	0	8888	4	2	4	3	3	800000	5	500000
TDB201	5	1	8888	8888	8888	8888	8888	8888	8888	8888	8888	8888		8888	0	1	1	1	1	1	0	1	1	0	1	0	0	1	Ханиад, томуу, өндөр халуурах, хоолой өвдөх	3	8888	0	0	8888	8888	0	1	0	0	0	4	8888	2	4	3	2	8888	8	120000
TDB202	5	1	8888	8888	8888	8888	8888	8888	8888	8888	8888	8888		8888	0	1	1	1	1	1	0	0	0	0	1	0	0	1	Ханиад томуу, гүйлгэх	8888	8888	0	0	8888	8888	0	0	0	0	0	4	8888	8888	4	3	10	100000	15	1000000
TDB203	5	1	8888	8888	8888	8888	8888	8888	8888	8888	8888	8888		8888	1	1	1	1	1	1	1	1	1	0	1	0	0	1	Ханиад	16	8888	0	0	8888	8888	1	0	0	0	0	3	2	2	4	3	6	80000	6	150000
TDB204	5	1	8888	8888	8888	8888	8888	8888	8888	8888	8888	8888		8888	1	0	1	1	1	1	1	1	1	0	1	0	0	1	Ханиад хүрэх, хоолой өвдөх	8888	7	0	0	8888	8888	0	1	0	0	0	3	3	2	4	3	4	50000	4	100000
TDB205	5	1	8888	8888	8888	8888	8888	8888	8888	8888	8888	8888		8888	1	1	1	1	1	1	0	1	1	0	1	0	0	4	Ханиад хүрсэн. Агаарын бохирдол ихтэй учир эдгэх�	8888	2	0	0	8888	8888	0	0	1	0	0	3	3	2	4	3	2	35000	4	100000
TDB206	5	1	8888	8888	8888	8888	8888	8888	8888	8888	8888	8888		8888	1	1	1	1	1	1	1	1	1	0	1	0	0	1	999	8888	8888	0	0	8888	8888	0	0	1	0	0	4	8888	2	4	3	3	65000	3	85000
TDB207	5	1	8888	8888	8888	8888	8888	8888	8888	8888	8888	8888		8888	0	1	1	1	1	1	0	1	1	0	1	0	0	1	Ханиад томуу, уушигны хатгаа хүүхэд	8888	8888	0	0	8888	8888	0	1	0	1	0	3	2	2	4	3	7	700000	15	600000
TDB208	5	1	8888	8888	8888	8888	8888	8888	8888	8888	8888	8888		8888	0	0	1	1	1	1	0	0	0	0	1	0	0	8888	999	8888	8888	0	0	8888	8888	0	0	0	0	0	3	3	2	3	3	8888	8888	8888	8888
TDB209	5	1	8888	8888	8888	8888	8888	8888	8888	8888	8888	8888		8888	0	1	1	1	1	1	1	1	1	0	1	0	0	1	Ханиад	8888	2	0	0	8888	8888	0	1	0	0	0	3	3	2	4	3	2	120000	4	200000
TDB210	5	1	8888	8888	8888	8888	8888	8888	8888	8888	8888	8888		8888	1	0	1	1	1	1	0	1	0	0	1	0	0	8888	999	8888	8888	0	0	8888	8888	0	0	0	0	0	8888	8888	8888	8888	8888	8888	8888	8888	8888
TDB211	5	1	8888	8888	8888	8888	8888	8888	8888	8888	8888	8888		8888	0	1	1	1	1	1	0	0	1	1	1	0	0	4	Толгой өвдөх	8	1	0	0	8888	8888	0	1	0	0	0	3	3	2	4	1	2	200000	10	100000
TDB212	5	1	8888	8888	8888	8888	8888	8888	8888	8888	8888	8888		8888	1	1	1	1	1	1	1	1	1	0	1	0	0	1	Хатгаа, харшил	8888	5	0	0	8888	8888	0	1	0	0	0	2	2	2	4	3	4	200000	4	100000
TDB213	5	1	8888	8888	8888	8888	8888	8888	8888	8888	8888	8888		8888	1	1	1	1	1	1	0	1	1	0	1	0	0	1	Ханиад	8888	8888	0	0	8888	8888	0	1	0	0	0	1	2	2	4	3	6	20000	5	55000
TDB214	5	1	8888	8888	8888	8888	8888	8888	8888	8888	8888	8888		8888	1	0	1	1	1	1	0	1	1	0	0	0	0	1	Ханиад, томуу, хатгаа	8888	2	0	0	8888	8888	1	1	1	1	0	3	4	3	3	3	5	100000	5	200000
TDB215	5	1	8888	8888	8888	8888	8888	8888	8888	8888	8888	8888		8888	1	1	1	1	1	1	0	1	0	0	0	0	0	1	Ханиад	8888	8888	0	0	8888	8888	0	1	0	0	0	3	3	2	4	3	3	120000	3	180000
TDB216	5	1	8888	8888	8888	8888	8888	8888	8888	8888	8888	8888		8888	0	1	1	1	1	1	0	0	0	0	0	0	0	1	Уушигны хатгаа	8888	1	0	0	8888	8888	0	1	0	0	0	3	4	2	3	3	4	50000	6	70000
TDB217	5	1	8888	8888	8888	8888	8888	8888	8888	8888	8888	8888		8888	0	0	1	1	1	1	0	0	0	0	0	0	0	1	Хүүхэд хатгаа авсан эмнэлэгт хэвтсэн	8888	8888	0	0	8888	8888	0	0	0	0	0	8888	8888	2	8888	3	10	30000	10	100000
TDB218	5	1	8888	8888	8888	8888	8888	8888	8888	8888	8888	8888		8888	1	1	1	1	1	1	1	1	0	0	0	0	0	4	999	8888	8888	0	0	8888	8888	0	0	0	0	0	2	4	3	4	3	2	8888	3	8888
TDB219	5	1	8888	8888	8888	8888	8888	8888	8888	8888	8888	8888		8888	0	0	1	1	1	1	0	0	0	0	0	0	0	8888	999	8888	8888	0	0	8888	8888	0	0	0	0	0	8888	8888	8888	8888	8888	8888	8888	8888	8888
TDB220	5	1	8888	8888	8888	8888	8888	8888	8888	8888	8888	8888		8888	1	1	1	1	1	1	1	0	1	0	0	0	0	4	Ханиад томуу	8888	8888	0	0	8888	8888	0	1	0	0	0	3	1	1	4	1	8888	8888	8888	8888
TDB221	5	1	8888	8888	8888	8888	8888	8888	8888	8888	8888	8888		8888	0	1	1	1	1	1	0	1	0	0	0	0	0	1	Гамрит, ханиад, харшил	72	3	0	0	8888	8888	0	0	1	0	0	1	3	8888	4	3	2	100000	4	350000
TDB222	5	1	8888	8888	8888	8888	8888	8888	8888	8888	8888	8888		8888	1	1	1	1	1	1	0	0	0	0	0	0	0	3	Ханиад	4	8888	0	0	8888	8888	0	1	0	0	0	2	2	2	4	5	8888	8888	8888	8888
TDB223	5	1	8888	8888	8888	8888	8888	8888	8888	8888	8888	8888		8888	0	0	1	1	1	1	0	0	0	0	0	0	0	4	999	8888	8888	0	0	8888	8888	0	0	0	0	0	3	4	8888	3	4	8888	8888	3	25000
TDB224	5	1	8888	8888	8888	8888	8888	8888	8888	8888	8888	8888		8888	1	0	1	1	1	1	1	0	0	0	0	0	0	8888	999	8888	8888	0	0	8888	8888	0	0	0	0	0	8888	8888	8888	8888	8888	8888	8888	8888	8888
TDB225	5	1	8888	8888	8888	8888	8888	8888	8888	8888	8888	8888		8888	1	0	1	1	1	1	0	0	0	0	0	0	1	4	999	8888	8888	0	0	8888	8888	0	0	0	0	0	4	8888	2	8888	3	3	100000	4	50000
TDB226	5	1	8888	8888	8888	8888	8888	8888	8888	8888	8888	8888		8888	1	0	1	1	1	1	1	0	1	0	0	0	0	4	999	8888	8888	0	0	8888	8888	0	1	0	0	0	8888	8888	2	8888	1	8888	8888	8888	8888
TDB227	5	1	8888	8888	8888	8888	8888	8888	8888	8888	8888	8888		8888	1	1	1	1	1	1	1	1	1	0	1	0	0	4	Ханиад	8888	8888	0	0	8888	8888	0	1	0	0	0	2	3	1	4	3	2	150000	5	470000
TDB228	5	1	8888	8888	8888	8888	8888	8888	8888	8888	8888	8888		8888	1	1	1	1	1	1	0	1	0	0	0	0	0	4	Өвдсөн ч чөлөө авдаггүй	8888	8888	0	0	8888	8888	0	1	0	0	0	2	1	2	4	3	3	300000	7	700000
TDB229	5	1	8888	8888	8888	8888	8888	8888	8888	8888	8888	8888		8888	1	1	1	1	1	1	0	1	0	0	0	0	0	3	Ханиад	8888	8888	0	0	8888	8888	1	0	0	0	0	2	3	2	2	1	8888	8888	8888	8888
TDB230	5	1	8888	8888	8888	8888	8888	8888	8888	8888	8888	8888		8888	1	0	1	1	1	1	0	0	0	0	0	0	0	4	999	8888	8888	0	0	8888	8888	0	0	0	0	0	3	3	2	4	4	1	50000	1	20000
TDB231	5	1	8888	8888	8888	8888	8888	8888	8888	8888	8888	8888		8888	1	1	1	1	1	1	1	0	0	0	0	0	0	1	999	8888	8888	0	0	8888	8888	0	1	0	0	0	4	8888	2	4	3	8888	8888	8888	8888
TDB232	5	1	8888	8888	8888	8888	8888	8888	8888	8888	8888	8888		8888	1	1	1	1	1	1	1	1	1	0	0	0	0	4	Ханиад	8888	8888	0	0	8888	8888	0	0	0	0	0	4	4	1	4	1	8888	8888	2	40000
TDB233	5	1	8888	8888	8888	8888	8888	8888	8888	8888	8888	8888		8888	0	1	1	1	1	1	1	1	1	0	0	0	0	1	999	8888	8888	0	0	8888	8888	0	1	0	0	0	1	3	2	3	3	8888	8888	8888	8888
TDB234	5	1	8888	8888	8888	8888	8888	8888	8888	8888	8888	8888		8888	0	1	1	1	1	1	1	0	0	0	0	0	0	4	999	8888	8888	0	0	8888	8888	0	0	0	0	0	4	8888	8888	4	3	8888	8888	8888	8888
TDB235	5	1	8888	8888	8888	8888	8888	8888	8888	8888	8888	8888		8888	0	0	1	1	1	1	1	0	0	0	0	0	0	4	Ханиад хоолой өвдөх	8888	8888	0	0	8888	8888	0	0	0	0	0	8888	8888	8888	8888	3	3	150000	3	200000
TDB236	5	1	8888	8888	8888	8888	8888	8888	8888	8888	8888	8888		8888	0	1	1	1	1	1	0	0	0	0	0	0	0	4	Ханиад	8888	8888	0	0	8888	8888	0	0	1	0	0	4	8888	2	4	3	8888	8888	2	50000
TDB237	5	1	8888	8888	8888	8888	8888	8888	8888	8888	8888	8888		8888	1	1	1	1	1	1	0	1	1	0	0	0	0	3	Бронхит астма бөгөөд ухаан алдаж унадаг	8888	1	0	0	8888	8888	0	1	0	0	0	4	4	2	2	1	4	160000	9	108000
TDB238	5	1	8888	8888	8888	8888	8888	8888	8888	8888	8888	8888		8888	1	0	1	1	1	1	0	0	1	0	0	0	0	4	999	8888	8888	0	0	8888	8888	1	1	0	0	0	4	4	3	4	1	8888	8888	8888	8888
TDB239	5	1	8888	8888	8888	8888	8888	8888	8888	8888	8888	8888		8888	1	1	1	1	1	1	1	0	1	0	0	0	0	4	Томуу	8888	8888	0	0	8888	8888	0	0	0	0	0	4	4	8888	4	1	8888	8888	2	20000
TDB240	5	1	8888	8888	8888	8888	8888	8888	8888	8888	8888	8888		8888	0	1	1	1	1	1	1	1	1	0	0	0	0	8888	999	8888	8888	0	0	8888	8888	0	0	0	0	0	4	4	8888	8888	3	8888	8888	8888	8888
TDB241	5	1	8888	8888	8888	8888	8888	8888	8888	8888	8888	8888		8888	1	1	1	1	1	1	1	1	1	0	0	0	0	4	999	8888	8888	0	0	8888	8888	0	0	0	0	0	4	4	8888	4	1	8888	8888	2	50000
TDB242	5	1	8888	8888	8888	8888	8888	8888	8888	8888	8888	8888		8888	0	1	1	1	1	1	0	1	0	0	0	0	0	4	Ханиад хүрч хүндэрсэн	8888	1	0	0	8888	8888	0	1	0	0	0	2	3	2	2	4	3	1500000	10	500000
TDB243	5	1	8888	8888	8888	8888	8888	8888	8888	8888	8888	8888		8888	0	1	1	1	1	1	1	1	1	0	0	0	0	4	999	8888	8888	0	0	8888	8888	0	0	0	0	0	4	8888	2	8888	8888	8888	8888	8888	8888
TDB244	5	1	8888	8888	8888	8888	8888	8888	8888	8888	8888	8888		8888	0	0	1	1	1	1	0	0	0	0	0	0	0	4	Ханиад	8888	8888	0	0	8888	8888	0	0	0	0	0	8888	8888	8888	8888	8888	8888	8888	8888	8888
TDB245	5	1	8888	8888	8888	8888	8888	8888	8888	8888	8888	8888		8888	0	1	1	1	1	1	0	0	1	0	0	0	0	4	Ханиад	8888	8888	0	0	8888	8888	0	1	1	1	0	2	4	3	3	1	8888	8888	2	40000
TDB246	5	1	8888	8888	8888	8888	8888	8888	8888	8888	8888	8888		8888	0	0	1	1	1	1	0	0	0	0	0	0	0	8888	Агаарын бохирдлоос шалтгаалсан эсэхийг мэдэх бо�	8888	8888	0	0	8888	8888	0	1	1	0	0	2	3	2	4	3	8888	8888	7	15000
TDB247	5	1	8888	8888	8888	8888	8888	8888	8888	8888	8888	8888		8888	0	1	1	1	1	1	0	0	0	0	0	0	0	4	Ханиад	8888	1	0	0	8888	8888	0	0	1	0	0	2	4	2	4	3	8888	8888	3	20000
TDB248	5	1	8888	8888	8888	8888	8888	8888	8888	8888	8888	8888		8888	1	0	1	1	1	1	1	1	0	0	0	1	0	1	Ханиад	8888	8888	0	0	8888	8888	0	0	1	0	0	3	3	2	4	3	2	40000	3	30000
TDB249	5	1	8888	8888	8888	8888	8888	8888	8888	8888	8888	8888		8888	0	0	1	1	1	1	1	0	0	0	0	0	0	1	Ханиад хатгаа	24	3	0	0	8888	8888	0	1	0	1	0	3	2	2	3	3	1	30000	1	80000
TDB250	5	1	8888	8888	8888	8888	8888	8888	8888	8888	8888	8888		8888	0	1	1	1	1	1	0	1	0	0	0	0	0	4	Ханиад хүрсэн	8888	8888	0	0	8888	8888	0	0	0	0	0	2	2	8888	4	3	8888	8888	5	150000
TDB251	5	1	8888	8888	8888	8888	8888	8888	8888	8888	8888	8888		8888	0	1	1	1	1	1	1	1	0	0	0	0	0	1	Халуурдаг ханиад хүрэх, цэртэй байнга ханиалгах	8888	8	0	0	8888	8888	0	1	1	0	0	3	3	2	1	3	3	200000	3	300000
TDB252	5	1	8888	8888	8888	8888	8888	8888	8888	8888	8888	8888		8888	1	0	1	1	1	1	0	0	0	0	0	0	0	2	Ханиад	8888	3	0	0	8888	8888	0	1	0	0	0	2	3	2	4	4	8888	8888	8888	8888
TDB253	5	1	8888	8888	8888	8888	8888	8888	8888	8888	8888	8888		8888	1	1	1	1	1	1	1	0	0	0	0	0	0	4	Хатгаа, ханиад	8888	3	0	0	8888	8888	0	0	1	0	0	4	3	2	4	3	8888	8888	3	50000
TDB254	5	1	8888	8888	8888	8888	8888	8888	8888	8888	8888	8888		8888	0	1	1	1	1	1	1	0	0	0	1	0	0	4	Уушигны хатгаа	8888	7	0	0	8888	8888	0	0	1	0	0	2	1	2	4	3	2	50000	5	100000
TDB255	5	1	8888	8888	8888	8888	8888	8888	8888	8888	8888	8888		8888	0	0	1	1	1	1	0	1	0	0	0	0	0	4	999	8888	8888	0	0	8888	8888	0	0	1	0	0	4	8888	2	4	3	15	200000	21	500000
TDB256	5	1	8888	8888	8888	8888	8888	8888	8888	8888	8888	8888		8888	1	1	1	1	1	1	1	1	0	0	0	0	0	1	Хоолойн ангена, ханиад	8888	7	0	0	8888	8888	0	0	1	0	0	2	3	2	4	3	5	500000	20	1000000
TDB257	5	1	8888	8888	8888	8888	8888	8888	8888	8888	8888	8888		8888	0	0	1	1	1	1	0	0	0	0	0	0	0	3	999	8888	1	0	0	8888	8888	0	0	1	0	0	2	3	3	2	1	8888	8888	8888	8888
TDB258	5	1	8888	8888	8888	8888	8888	8888	8888	8888	8888	8888		8888	0	0	1	1	1	1	0	0	1	0	0	0	0	4	999	8888	8888	0	0	8888	8888	0	1	0	0	0	1	3	2	4	4	8888	8888	2	40000
TDB259	5	1	8888	8888	8888	8888	8888	8888	8888	8888	8888	8888		8888	1	0	1	1	1	1	1	0	1	0	0	0	0	4	999	8888	8888	0	0	8888	8888	0	0	0	0	0	4	4	8888	8888	3	3	40000	5	20000
TDB260	5	1	8888	8888	8888	8888	8888	8888	8888	8888	8888	8888		8888	0	0	1	1	1	1	1	1	0	0	0	0	0	4	ханиад	8888	8888	0	0	8888	8888	0	0	0	0	0	3	3	2	3	1	8888	8888	5	50000
TDB261	5	1	8888	8888	8888	8888	8888	8888	8888	8888	8888	8888		8888	1	1	1	1	1	1	0	1	0	0	0	0	0	4	уушигны хатгалгаа	8888	3	0	0	8888	8888	0	1	0	0	0	4	4	8888	4	3	8888	8888	4	150000
TDB262	5	1	8888	8888	8888	8888	8888	8888	8888	8888	8888	8888		8888	0	1	1	1	1	1	0	0	0	0	0	0	0	3	999	8888	8888	0	0	8888	8888	0	0	0	0	0	8888	8888	8888	2	3	8888	8888	8888	8888
TDB263	5	1	8888	8888	8888	8888	8888	8888	8888	8888	8888	8888		8888	0	1	1	1	1	1	0	1	0	0	0	0	0	8888	999	8888	8888	0	0	8888	8888	0	1	0	0	0	3	3	2	3	3	5	20000	5	800000
TDB264	5	1	8888	8888	8888	8888	8888	8888	8888	8888	8888	8888		8888	0	0	1	1	1	1	0	1	0	0	0	0	0	4	ханиад томуу	8888	8888	0	0	8888	8888	0	0	1	0	0	2	2	2	3	3	1	30000	1	40000
TDB264	5	1	8888	8888	8888	8888	8888	8888	8888	8888	8888	8888		8888	0	1	0	1	1	0	0	1	0	0	0	0	0	4	ханиад томуу	8888	8888	0	0	8888	8888	0	0	1	0	0	2	2	2	3	3	1	30000	1	40000
TDB265	5	1	8888	8888	8888	8888	8888	8888	8888	8888	8888	8888		8888	1	1	1	1	1	1	1	1	0	0	0	0	0	1	Ханиад	24	1	0	0	2	8888	1	0	0	0	0	3	2	2	4	2	1	60000	10	200000
TDB266	5	1	8888	8888	8888	8888	8888	8888	8888	8888	8888	8888		8888	0	1	1	0	0	0	0	1	0	0	0	0	0	1	ханиад	8888	8888	0	0	2	8888	0	1	0	0	0	4	4	2	4	3	8888	8888	8888	100000
TDB267	5	1	8888	8888	8888	8888	8888	8888	8888	8888	8888	8888		8888	1	1	1	0	1	1	0	0	0	0	0	0	0	4	999	8888	8888	0	0	1	8888	0	0	1	0	0	3	3	1	3	3	1	40000	1	60000
TDB268	5	1	8888	8888	8888	8888	8888	8888	8888	8888	8888	8888		8888	0	1	0	0	1	1	0	1	0	0	0	0	0	4	999	8888	8888	0	0	8888	8888	0	0	0	0	0	4	4	8888	4	5	8888	8888	8888	8888
TDB269	5	1	8888	8888	8888	8888	8888	8888	8888	8888	8888	8888		8888	1	1	1	1	0	1	1	1	1	1	1	0	0	1	999	10	3	0	0	8888	8888	0	1	0	0	0	1	4	2	4	3	4	180000	8	160000
TDB270	5	1	8888	8888	8888	8888	8888	8888	8888	8888	8888	8888		8888	1	1	0	1	1	1	0	0	0	0	0	0	0	1	Толгой өвдөх	8888	8888	0	0	8888	8888	0	1	1	0	0	8888	8888	2	2	8888	8888	8888	8888	8888
TDB271	5	1	8888	8888	8888	8888	8888	8888	8888	8888	8888	8888		8888	0	0	0	0	0	0	0	0	0	0	0	0	0	1	999	8888	8888	0	0	8888	8888	0	1	0	0	0	3	3	2	4	3	8888	8888	8888	8888
TDB272	5	1	8888	8888	8888	8888	8888	8888	8888	8888	8888	8888		8888	1	1	1	1	1	1	0	1	0	0	0	0	0	4	харшил ханиад	8888	8888	0	0	1	8888	0	1	0	0	0	2	4	2	4	3	8888	8888	8888	100000
TDB273	5	1	8888	8888	8888	8888	8888	8888	8888	8888	8888	8888		8888	0	1	1	0	1	1	1	0	0	0	0	0	0	4	Толгой өвдөх	8888	8888	0	0	8888	8888	0	0	0	0	0	4	4	2	4	3	8888	8888	8888	8888
TDB274	5	1	8888	8888	8888	8888	8888	8888	8888	8888	8888	8888		8888	0	0	1	0	1	1	1	1	0	0	0	0	0	4	Толгой өвдөх	8888	8888	0	0	8888	8888	0	0	0	0	0	4	4	2	4	2	8888	8888	8888	8888
TDB275	5	1	8888	8888	8888	8888	8888	8888	8888	8888	8888	8888		8888	0	1	0	0	1	0	1	0	0	0	0	0	0	4	ханиад, халуурах	8888	8888	0	0	8888	8888	0	1	0	0	0	3	3	1	4	8888	2	350000	8888	8888
TDB276	5	1	8888	8888	8888	8888	8888	8888	8888	8888	8888	8888		8888	1	1	1	1	1	0	1	1	0	0	0	0	0	4	ханиад	8888	8888	0	0	8888	8888	0	1	0	0	0	4	4	2	4	3	2	1000000	2	50000
TDB277	5	1	8888	8888	8888	8888	8888	8888	8888	8888	8888	8888		8888	1	0	0	0	1	1	0	0	0	0	0	0	0	3	999	8888	8888	0	0	8888	8888	0	1	0	0	0	4	4	3	4	1	8888	8888	1	10000
TDB278	5	1	8888	8888	8888	8888	8888	8888	8888	8888	8888	8888		8888	1	0	1	0	0	0	0	0	0	0	0	0	0	3	ханиад	8888	8888	0	0	8888	8888	0	0	1	0	0	4	4	2	3	3	8888	8888	3	5000
TDB279	5	1	8888	8888	8888	8888	8888	8888	8888	8888	8888	8888		8888	1	1	1	1	1	1	1	1	0	0	0	0	0	1	ханиад, томуу	8888	8888	0	0	8888	8888	0	1	0	0	0	3	1	2	4	2	2	50000	3	8888
TDB280	5	1	8888	8888	8888	8888	8888	8888	8888	8888	8888	8888		8888	0	0	0	0	0	0	0	0	0	0	0	0	0	8888	999	8888	8888	0	0	8888	8888	0	1	0	0	0	4	4	2	4	4	8888	8888	8888	8888
TDB281	5	1	8888	8888	8888	8888	8888	8888	8888	8888	8888	8888		8888	1	0	0	0	1	0	0	1	0	0	0	0	0	4	999	8888	8888	0	0	8888	8888	0	0	0	1	0	4	4	3	4	1	8888	8888	5	5000
TDB282	5	1	8888	8888	8888	8888	8888	8888	8888	8888	8888	8888		8888	0	0	0	0	1	0	0	0	0	0	0	0	0	4	хоолой өвдөх	8888	8888	0	0	8888	8888	0	1	0	0	0	3	1	3	4	4	8888	60000	8888	150000
TDB283	5	1	8888	8888	8888	8888	8888	8888	8888	8888	8888	8888		8888	1	1	1	1	1	0	1	1	0	0	0	0	0	4	ханиад хүрсэн	8888	8888	0	0	8888	8888	0	1	0	0	0	1	4	3	4	3	2	60000	10	50000
TDB284	5	1	8888	8888	8888	8888	8888	8888	8888	8888	8888	8888		8888	1	1	1	0	1	0	0	1	1	0	0	0	0	1	ханиад	8888	8888	0	0	8888	8888	0	1	0	0	0	1	1	2	4	3	3	8888	3	8888
TDB285	5	1	8888	8888	8888	8888	8888	8888	8888	8888	8888	8888		8888	0	0	0	0	1	0	0	0	0	0	0	0	0	4	ханиад томуу	8888	8888	0	0	8888	8888	0	1	0	0	0	4	4	1	4	8888	8888	8888	8888	8888
TDB286	5	1	8888	8888	8888	8888	8888	8888	8888	8888	8888	8888		8888	1	1	1	1	1	1	0	1	0	0	0	0	0	4	999	8888	8888	0	0	8888	8888	0	0	0	0	0	4	8888	2	4	3	2	240000	4	170000
TDB287	5	1	8888	8888	8888	8888	8888	8888	8888	8888	8888	8888		8888	0	1	1	0	0	0	0	0	1	0	0	0	0	8888	999	8888	8888	0	0	8888	8888	0	0	0	0	0	4	4	8888	4	3	3	10000	3	15000
TDB288	5	1	8888	8888	8888	8888	8888	8888	8888	8888	8888	8888		8888	1	0	0	0	0	0	0	0	0	0	0	0	0	4	ханиад	8888	8888	0	0	8888	8888	0	1	0	0	0	2	1	3	3	3	1	300000	1	60000
TDB289	5	1	8888	8888	8888	8888	8888	8888	8888	8888	8888	8888		8888	1	1	1	1	1	1	0	0	0	0	0	0	0	4	харшил ханиад	8888	8888	0	0	8888	8888	0	0	0	0	0	4	4	2	4	3	2	75000	3	100000
TDB290	5	1	8888	8888	8888	8888	8888	8888	8888	8888	8888	8888		8888	1	0	1	0	1	0	0	0	0	0	0	0	0	1	Толгой өвдөх	8888	8888	0	0	8888	8888	0	1	0	0	0	4	3	8888	3	3	8888	8888	8888	8888
TDB291	5	1	8888	8888	8888	8888	8888	8888	8888	8888	8888	8888		8888	0	1	1	0	1	0	0	1	1	0	0	0	0	1	999	8888	8888	0	0	8888	8888	0	1	0	0	0	3	3	2	4	8888	3	20000	5	50000
TDB292	5	1	8888	8888	8888	8888	8888	8888	8888	8888	8888	8888		8888	1	1	0	1	1	0	0	1	0	0	0	0	0	4	ханиалд хатгаа	8888	8888	0	0	8888	8888	0	1	0	0	0	1	1	2	4	3	8888	30000	8888	100000
TDB293	5	1	8888	8888	8888	8888	8888	8888	8888	8888	8888	8888		8888	1	0	0	0	0	0	0	0	0	0	0	0	0	8888	999	8888	8888	0	0	8888	8888	0	1	0	0	0	4	4	3	4	3	8888	8888	8888	150000
TDB294	5	1	8888	8888	8888	8888	8888	8888	8888	8888	8888	8888		8888	1	1	1	1	1	1	1	0	1	0	1	0	0	1	ханиалгах , халуурах	24	2	0	0	2	8888	0	1	1	0	0	2	1	2	2	1	8888	8888	8888	8888
TDB295	5	1	8888	8888	8888	8888	8888	8888	8888	8888	8888	8888		8888	1	1	1	1	1	1	1	1	0	0	0	0	0	1	уушигны хатгаа	8888	8888	0	0	8888	8888	0	1	0	0	0	3	2	2	3	3	5	20000	16	30000
TDB296	5	1	8888	8888	8888	8888	8888	8888	8888	8888	8888	8888		8888	1	1	1	1	1	0	1	1	0	0	0	0	0	1	999	8888	8888	0	0	3	8888	0	1	0	0	0	1	1	2	3	3	3	160000	3	140000
TDB297	5	1	8888	8888	8888	8888	8888	8888	8888	8888	8888	8888		8888	1	1	1	1	1	0	1	1	0	0	0	0	0	1	999	8888	8888	0	0	8888	8888	1	0	0	1	0	4	4	2	3	2	2	45000	4	120000
TDB298	5	1	8888	8888	8888	8888	8888	8888	8888	8888	8888	8888		8888	1	1	1	1	0	0	0	0	0	0	0	0	0	1	ханиад хүрэх, хатгаа авах	8888	8888	0	0	8888	8888	0	1	0	0	0	4	4	8888	4	3	8888	8888	2	50000
TDB299	5	1	8888	8888	8888	8888	8888	8888	8888	8888	8888	8888		8888	1	1	1	1	1	1	0	0	0	0	0	0	0	1	толгой, тархины хоргүй хавдар	8888	8888	0	0	8888	8888	0	0	0	0	0	3	4	2	4	3	15	500000	8888	8888
TDB300	5	1	8888	8888	8888	8888	8888	8888	8888	8888	8888	8888		8888	0	0	0	1	1	1	0	0	0	0	0	0	0	4	999	8888	8888	0	0	8888	8888	0	0	0	1	0	2	3	2	2	3	3	800000	8888	200000
TDB301	5	1	8888	8888	8888	8888	8888	8888	8888	8888	8888	8888		8888	1	0	0	0	0	0	0	0	0	0	0	0	0	8888	999	8888	8888	0	0	8888	8888	0	0	0	1	0	4	8888	2	4	4	8888	8888	8888	8888
TDB302	5	1	8888	8888	8888	8888	8888	8888	8888	8888	8888	8888		8888	1	1	1	0	1	0	0	0	0	0	0	0	0	4	ханиад	8888	8888	0	0	8888	8888	0	0	0	1	0	4	4	3	4	1	8888	8888	8888	150000
TDB303	5	1	8888	8888	8888	8888	8888	8888	8888	8888	8888	8888		8888	0	1	1	1	1	1	0	1	0	0	0	0	0	4	бөөр өвдөх	8888	8888	0	0	8888	8888	0	0	0	1	0	4	4	3	4	5	8888	8888	8888	8888
TDB304	5	1	8888	8888	8888	8888	8888	8888	8888	8888	8888	8888		8888	1	1	1	1	1	1	0	0	0	0	0	0	0	1	999	8888	8888	0	0	8888	8888	0	1	0	0	0	4	4	2	3	3	8888	8888	8888	8888
TDB305	5	1	8888	8888	8888	8888	8888	8888	8888	8888	8888	8888		8888	0	1	1	0	1	0	1	1	0	0	0	0	0	4	ханиад	8888	8888	0	0	8888	8888	0	1	0	0	0	8888	8888	2	8888	3	1	100000	2	100000
TDB306	5	1	8888	8888	8888	8888	8888	8888	8888	8888	8888	8888		8888	1	0	1	0	1	1	0	0	0	0	0	0	0	4	999	8888	8888	0	0	8888	8888	0	0	0	0	0	4	4	2	4	3	8888	8888	8888	8888
TDB307	5	1	8888	8888	8888	8888	8888	8888	8888	8888	8888	8888		8888	1	0	1	0	1	1	0	0	0	0	0	0	0	4	999	8888	8888	0	0	8888	8888	0	0	0	0	0	4	4	2	4	8888	8888	8888	8888	8888
TDB308	5	1	8888	8888	8888	8888	8888	8888	8888	8888	8888	8888		8888	1	0	1	0	1	1	0	0	0	0	0	0	0	3	999	8888	8888	0	0	8888	8888	0	0	0	0	0	4	4	2	4	8888	8888	8888	8888	8888
TDB309	5	1	8888	8888	8888	8888	8888	8888	8888	8888	8888	8888		8888	1	1	0	1	1	1	0	0	0	0	0	0	0	4	999	8888	8888	0	0	8888	8888	0	0	0	0	0	4	4	8888	8888	3	4	8888	8888	8888
TDB310	5	1	8888	8888	8888	8888	8888	8888	8888	8888	8888	8888		8888	1	0	1	0	0	0	0	0	0	0	0	0	0	4	ханиад томуу	8888	8888	0	0	8888	8888	0	1	0	0	0	2	4	2	4	5	8888	60000	1	70000
TDB311	5	1	8888	8888	8888	8888	8888	8888	8888	8888	8888	8888		8888	1	0	1	0	0	0	0	0	0	0	0	0	0	4	ханиад	8888	8888	0	0	8888	8888	0	1	0	0	0	2	4	2	4	5	8888	60000	1	70000
TDB312	5	1	8888	8888	8888	8888	8888	8888	8888	8888	8888	8888		8888	0	1	1	0	1	0	1	0	0	0	0	0	0	4	ханиад	8888	8888	0	0	8888	8888	0	0	1	0	0	2	3	2	4	1	3	25000	5	50000
TDB313	5	1	8888	8888	8888	8888	8888	8888	8888	8888	8888	8888		8888	1	1	0	0	0	0	0	0	0	0	0	0	0	4	ханиад томуу	8888	8888	0	0	8888	8888	0	0	0	1	0	3	2	2	4	3	8888	8888	3	30000
TDB314	5	1	8888	8888	8888	8888	8888	8888	8888	8888	8888	8888		8888	1	1	1	1	1	1	1	0	0	0	0	0	0	4	ханиад	8888	8888	0	0	8888	8888	0	1	0	1	0	2	3	1	4	3	8888	110000	8888	55000
TDB315	5	1	8888	8888	8888	8888	8888	8888	8888	8888	8888	8888		8888	1	0	1	0	1	1	0	0	0	0	0	0	0	4	999	8888	8888	0	0	8888	8888	0	0	0	1	0	2	2	2	2	5	8888	8888	8888	8888
TDB316	5	1	8888	8888	8888	8888	8888	8888	8888	8888	8888	8888		8888	1	1	1	0	1	1	1	0	0	0	0	0	0	4	999	8888	8888	0	0	8888	8888	0	0	1	0	0	3	3	2	3	3	8888	8888	8888	8888
TDB317	5	1	8888	8888	8888	8888	8888	8888	8888	8888	8888	8888		8888	1	1	1	1	1	1	0	1	0	0	0	0	0	3	Ханиалгах, цээж хорсох	8888	8888	0	0	1	8888	1	1	1	1	0	1	2	3	4	3	8888	8888	8888	8888
TDB318	5	1	8888	8888	8888	8888	8888	8888	8888	8888	8888	8888		8888	1	1	1	0	1	1	0	1	0	0	0	0	0	4	Ханиад харшил	8888	8888	0	0	8888	8888	0	0	1	0	0	3	3	2	4	3	8888	40000	8888	40000
TDB319	5	1	8888	8888	8888	8888	8888	8888	8888	8888	8888	8888		8888	1	1	0	0	0	0	0	0	0	0	0	0	0	4	Бронхит	8888	8888	0	0	8888	8888	0	0	0	0	0	3	3	2	4	3	8888	8888	8888	8888
TDB320	5	1	8888	8888	8888	8888	8888	8888	8888	8888	8888	8888		8888	1	1	0	0	0	0	0	0	0	0	0	0	0	4	Ханиад	8888	8888	0	0	8888	8888	0	0	0	0	0	3	3	2	4	2	8888	8888	8888	8888
TDB321	5	1	8888	8888	8888	8888	8888	8888	8888	8888	8888	8888		8888	0	0	0	0	0	0	0	0	0	0	0	0	0	8888	999	8888	8888	0	0	8888	8888	0	0	0	0	0	8888	8888	2	3	3	8888	8888	8888	8888
TDB322	5	1	8888	8888	8888	8888	8888	8888	8888	8888	8888	8888		8888	0	0	1	0	0	1	0	0	0	0	0	0	0	4	999	8888	8888	0	0	8888	8888	0	0	0	0	0	4	4	2	8888	8888	1	8888	3	8888
TDB323	5	1	8888	8888	8888	8888	8888	8888	8888	8888	8888	8888		8888	1	1	1	0	1	1	0	0	0	0	0	0	0	4	Ханиад	8888	8888	0	0	8888	8888	1	0	0	0	0	1	4	2	4	3	8888	80000	8888	130000
TDB324	5	1	8888	8888	8888	8888	8888	8888	8888	8888	8888	8888		8888	1	0	0	0	1	1	0	0	0	0	0	0	0	1	Ханиад	8888	1	0	0	1	8888	0	0	0	0	0	3	3	2	4	3	8888	8888	4	80000
TDB325	5	1	8888	8888	8888	8888	8888	8888	8888	8888	8888	8888		8888	1	1	1	0	1	1	1	1	0	0	0	0	0	3	999	8888	8888	0	0	2	8888	0	1	0	0	0	3	2	2	2	8888	2	8888	5	300000
TDB326	5	1	8888	8888	8888	8888	8888	8888	8888	8888	8888	8888		8888	0	1	1	0	1	1	0	0	0	0	0	0	0	4	999	8888	8888	0	0	8888	8888	0	0	0	0	0	4	4	8888	4	3	5	300000	8888	8888
TDB327	5	1	8888	8888	8888	8888	8888	8888	8888	8888	8888	8888		8888	1	0	1	0	1	1	0	0	0	0	0	0	0	2	Хатгаа ханиад томуу	8888	8888	0	0	8888	8888	0	0	0	0	0	4	4	2	4	4	8888	10000	8888	120000
TDB328	5	1	8888	8888	8888	8888	8888	8888	8888	8888	8888	8888		8888	1	0	0	0	0	1	0	0	0	0	0	0	0	4	999	8888	8888	0	0	8888	8888	0	1	0	0	0	2	3	1	4	3	8888	8888	8888	8888
TDB329	5	1	8888	8888	8888	8888	8888	8888	8888	8888	8888	8888		8888	1	1	1	0	1	1	0	0	0	0	0	0	0	1	999	1	8888	0	0	1	8888	0	1	0	0	0	3	4	2	4	8888	8888	8888	4	100000
TDB330	5	1	8888	8888	8888	8888	8888	8888	8888	8888	8888	8888		8888	0	1	0	1	0	0	0	1	0	0	0	0	0	8888	999	8888	8888	0	0	8888	8888	0	0	0	0	0	8888	8888	8888	8888	8888	8888	8888	8888	8888
TDB331	5	1	8888	8888	8888	8888	8888	8888	8888	8888	8888	8888		8888	1	0	1	0	0	0	0	0	0	0	0	0	0	4	Ханиад хүрсэн	8888	8888	0	0	8888	8888	0	0	0	0	0	4	8888	8888	1	3	8888	8888	8888	8888
TDB332	5	1	8888	8888	8888	8888	8888	8888	8888	8888	8888	8888		8888	1	1	1	0	1	1	0	0	0	0	0	0	0	4	999	1	8888	0	0	8888	8888	0	0	0	0	0	4	4	3	4	1	1	450000	4	150000
EM01	6	1	15	1	1	0	0	0	1	0	0	1		1	1	1	1	0	1	1	0	0	1	0	0	0	0	1	garaa gemteej bsan	8888	8888	1	0	8888	27500	0	0	1	0	0	3	3	8888	3	4	3	25000	10	40000
EM02	6	0	20	0	0	0	0	0	0	0	8888	1		1	0	0	1	0	0	0	0	0	1	0	0	0	0	5	huuhed haniad hatgalgaagaar ovdson	8888	8888	0	1	5	27500	0	0	0	0	0	4	4	8888	8888	4	3	50000	2	100000
EM03	6	1	19	0	1	0	0	0	0	0	0	1		1	1	1	1	1	1	1	1	1	1	0	0	0	0	3	hordlogo	4	8888	0	0	1	27250	0	1	0	0	0	4	4	2	3	1	1	30000	7	50000
EM04	6	0	20	1	1	0	0	0	1	1	0	1	1 2	1	1	1	1	1	0	1	1	0	1	1	0	0	0	3	tomuu	8888	8888	1	0	1	25000	0	1	0	0	0	3	2	2	4	1	8888	8888	1	42500
EM05	6	0	21	1	0	0	0	0	0	0	0	1		1	1	0	0	0	0	0	0	0	1	0	0	0	0	5	999	8888	8888	1	0	2	45000	1	1	0	0	0	2	3	2	3	3	8888	8888	1	25000
EM06	6	1	30	0	1	0	0	0	0	0	0	2		1	1	1	1	0	0	0	1	0	1	0	0	0	0	4	999	8888	10	0	0	1	36000	0	1	0	1	0	3	2	2	1	4	3	25000	5	36000
EM07	6	0	24	0	0	0	0	0	0	8888	0	1		1	0	0	0	1	0	0	0	0	1	0	0	0	0	5	999	8888	8888	1	1	8888	8888	0	0	0	0	0	4	4	8888	8888	4	1	8888	2	40000
EM08	6	1	25	1	0	0	0	0	0	0	0	1		1	0	1	0	0	0	0	0	1	1	0	0	0	0	1	999	8888	8888	0	0	8888	8888	0	0	0	0	0	2	2	8888	4	4	8888	8888	5	150000
EM09	6	1	23	1	0	0	0	0	0	0	0	2		1	0	0	1	0	0	0	0	0	0	0	0	1	0	4	999	8888	1	0	0	1	23000	1	0	0	0	0	2	3	2	2	4	1	40000	10	17250
EM10	6	0	19	1	1	0	0	0	1	1	0	2		1	1	1	1	1	0	1	0	1	1	0	0	0	0	1	haniad, hooloi ovchin	8888	8888	1	0	1	50000	0	1	0	0	0	3	3	2	3	4	2	45000	2	150000
EM11	6	0	10	1	0	0	0	0	0	0	0	1		1	0	1	0	0	0	0	0	0	1	0	0	0	0	5	tolgoi uy uy hatgaj ovddog	8888	8888	0	1	5	26000	0	1	0	0	0	4	2	2	3	4	2	30000	3	50000
EM12	6	0	4	1	0	0	0	0	0	0	0	2		1	1	1	0	0	0	0	0	0	1	0	0	0	0	1	999	8888	8888	0	0	8888	25000	0	1	0	0	0	2	4	2	1	4	2	50000	10	100000
EM13	6	0	20	1	1	1	0	0	1	1	0	1		1	1	1	1	1	1	1	1	0	0	0	0	0	0	4	hatig garsan	8888	5	1	0	4	8888	1	0	0	0	0	1	1	3	4	1	1	150000	1	45000
EM14	6	0	15	0	0	0	0	0	0	1	0	2		1	0	0	1	0	1	0	1	0	1	0	0	0	0	5	999	8888	8888	0	1	5	8888	0	1	0	0	0	4	4	2	4	1	1	150000	1	25000
EM15	6	0	5	1	0	0	0	0	0	0	0	1		1	0	0	0	0	1	0	0	0	1	0	0	0	0	3	hooloi bolon haniad hursen	8888	8888	1	0	3	25000	0	1	0	0	0	4	3	3	2	3	1	15000	3	17000
EM16	6	0	8	1	1	0	0	0	0	0	0	1	1 2	1	1	1	0	0	0	0	1	0	1	1	0	0	1	1	haniad hooloi	8888	8888	1	0	1	27250	0	1	0	0	0	1	1	1	1	4	2	40000	3	175000
EM17	6	0	15	0	1	0	0	0	0	0	0	1		8888	1	1	1	0	1	0	0	0	1	0	0	0	0	5	999	8888	8888	0	1	5	28000	0	1	0	0	0	1	2	8888	4	4	2	75000	5	25000
EM18	6	0	17	0	1	1	0	0	0	1	0	1	1 2	1	1	1	0	0	0	0	1	0	1	0	0	0	0	3	haniad	8888	8888	1	0	1	25000	0	1	0	0	0	2	2	2	4	4	3	20000	4	30000
EM19	6	0	14	1	1	0	0	0	1	0	0	1	1 2	1	1	1	0	0	1	1	1	0	1	1	0	0	0	1	haniad hatgaa	8888	8888	0	0	8888	8888	0	0	0	0	0	8888	8888	8888	8888	3	8888	8888	3	90000
EM20	6	1	32	1	0	0	0	0	0	0	0	1		0	1	1	0	0	0	1	0	0	1	0	0	0	0	1	999	8888	8888	1	0	5	8888	0	0	0	0	0	4	4	2	3	3	8888	8888	4	80000
EM21	6	0	2	0	0	0	0	0	0	1	0	1	1 3	1	1	1	0	0	0	1	1	1	1	0	0	0	0	5	999	8888	8888	0	1	5	28800	0	0	1	0	0	4	4	3	4	1	8888	8888	8888	80000
EM22	6	0	6	0	0	0	0	0	1	0	0	1		1	1	1	1	1	1	0	0	1	1	0	0	0	0	2	haniad	8888	3	0	0	5	30000	0	1	0	0	0	1	2	2	1	5	8888	8888	5	45000
EM23	6	0	9	0	0	0	0	0	0	1	0	1		1	1	1	0	1	0	0	1	0	1	0	0	0	0	5	999	8888	8888	0	0	3	20000	0	1	0	0	0	2	2	2	2	3	1	50000	8888	100000
EM24	6	0	7	0	0	0	0	0	1	0	0	1	1 2	1	1	1	0	0	1	1	1	0	1	0	0	0	1	2	harshil	8888	8888	1	0	2	8888	0	0	0	0	1	3	2	2	8888	5	3	450000	2	30000
EM25	6	1	22	1	1	0	0	0	0	0	0	1	1 2	1	1	1	1	1	0	1	1	1	1	1	1	0	1	1	haniad huuhed berteh gemteh	8888	30	0	0	4	8888	0	1	0	0	0	3	2	1	4	4	1	500000	8888	1500000
EM26	6	1	32	1	1	0	0	0	0	0	0	1		1	1	1	0	0	0	0	1	0	1	0	0	0	0	1	haniad	8888	10	0	0	3	30000	0	1	0	0	0	2	2	2	3	4	2	60000	10	250000
EM27	6	0	0.7	0	0	0	0	0	0	0	8888	1		1	1	1	1	1	1	1	1	1	1	0	0	0	0	3	haniad	8888	2	0	0	1	38000	0	1	0	0	0	3	4	2	1	1	8888	8888	1	300000
EM28	6	0	9	1	1	0	0	0	0	0	0	1		1	0	0	1	0	0	0	1	1	1	0	0	0	0	1	hatgaa	8888	7	0	0	4	30000	0	1	0	0	0	3	3	2	4	3	3	65000	5	50000
EM29	6	1	20	1	0	0	0	0	0	0	1	1	1 2	1	0	1	0	1	0	1	0	0	1	1	0	0	0	1	haniad hatgaa	8888	8888	1	0	3	27000	0	0	0	0	0	4	4	2	4	4	8888	8888	3	85000
EM30	6	0	2	1	1	0	0	0	0	0	0	1		1	1	0	0	0	0	0	0	0	1	0	0	0	0	1	haniad	8888	8888	1	0	8888	30000	1	0	0	0	0	1	1	1	4	4	1	200000	1	300000
EM31	6	1	19	0	1	0	0	0	0	0	0	1		1	1	1	1	0	0	0	0	1	1	0	0	0	0	3	haniad.boor.ovdoh.daralt.iheseh	8888	3	0	0	3	27900	0	1	0	0	0	2	3	2	2	1	3	5000	2	25000
EM32	6	0	16	0	1	0	0	0	0	0	0	3		1	1	1	1	1	1	1	1	1	1	1	1	0	0	1	duu nar ovliin ulirald surguli tsetserlegt yvaad haniad amarhan hurdeg	8888	8888	1	0	1	27900	0	0	0	0	0	3	2	2	4	4	3	10000	4	30000
EM33	6	0	14	1	0	0	0	0	0	0	0	1		8888	0	0	1	0	0	0	0	0	1	0	0	0	0	4	hamar bituurch haniad avsan uyd huuhed ovdson uyd geh met	8888	8888	1	0	1	40000	0	0	0	0	0	2	1	2	4	3	2	75000	5	250000
EM34	6	1	15	1	1	1	0	0	0	0	1	1	1 2 3	1	1	1	0	0	0	0	1	1	1	0	0	1	1	1	haniad	8888	8888	1	0	2	40000	0	1	0	0	0	4	1	1	4	4	8888	200000	6	250000
EM35	6	0	17	1	1	0	0	0	0	1	0	1		1	1	1	0	1	0	0	0	0	1	0	0	0	0	1	999	8888	8888	1	0	8888	8888	0	0	0	0	1	1	3	4	4	4	8888	8888	5	200000
EM36	6	0	23	0	0	0	0	1	0	0	0	3		1	1	0	0	0	0	0	0	0	1	0	0	0	0	2	hatgaa haniad	8888	8888	1	0	5	40000	0	0	0	0	0	1	1	8888	1	5	1	8888	1	200000
EM37	6	0	10	0	0	0	0	0	0	0	1	1	1 2	1	1	1	0	1	0	0	0	1	1	0	0	0	0	5	999	8888	1	0	0	2	27000	0	1	0	0	0	2	3	1	1	4	8888	8888	3	8888
EM38	6	0	22	1	0	0	0	0	0	1	0	1		1	1	1	1	1	1	1	1	1	1	1	1	1	1	1	ugaartaj eh nylhast hevtsen	8888	7	0	0	2	50000	0	1	0	0	0	1	2	2	4	4	8888	20000	8888	50000
EM39	6	1	27	0	0	0	0	0	0	1	0	1		1	1	1	1	0	0	0	1	0	1	0	1	0	0	4	hooloi horsoj servegnej hooson haniadag	8888	8888	1	0	3	40000	0	1	0	0	0	4	3	1	8888	3	2	10000	2	40000
EM40	6	1	23	0	0	0	0	0	0	0	8888	1		1	0	1	0	1	0	0	1	0	1	0	0	0	0	3	hanialgaj tolgoi ovdson	24	8888	0	0	1	40000	0	1	0	0	0	2	2	2	2	4	8888	8888	3	150000
EM41	6	0	8	0	1	0	0	0	0	0	0	1		8888	1	0	0	0	1	1	0	0	1	0	0	0	0	4	hamriin haniad	8888	8888	1	0	5	20000	0	1	0	0	0	4	4	2	4	3	1	20000	1	15000
EM42	6	0	19	0	1	0	0	0	0	0	0	2		1	0	0	1	0	0	0	1	0	1	0	0	0	1	3	hholoi ovdoj haluursnaas	8888	3	0	0	1	68000	0	0	0	0	0	3	4	2	3	1	1	25000	3	80000
EM43	6	1	40	1	0	0	0	0	0	0	0	1		0	0	0	0	1	0	0	0	0	1	0	0	0	0	1	haniad	8888	4	0	0	3	8888	0	0	0	0	0	2	3	2	1	4	1	8888	4	100000
EM44	6	1	29	1	1	0	0	0	0	0	1	1	1	1	1	1	1	0	0	1	0	1	1	0	0	1	0	1	999	8888	8888	0	0	4	8888	0	0	0	0	1	1	3	2	1	4	8888	8888	3	60000
EM45	6	0	14	1	1	0	0	0	0	0	0	1		1	1	1	1	1	1	1	0	0	1	0	0	0	0	1	nus goojih hooloi ovdoh hanialgah	8888	11	0	0	4	8888	0	1	0	0	0	1	2	2	1	3	8	75000	8	75000
EM46	6	0	10	1	1	0	0	0	1	0	0	1	1 2	1	0	1	0	0	1	1	1	0	1	0	0	0	0	1	hooloi ovdoj het ondor haluurah shuls zalgij bolohgui heterhii zoviurtai bie ynginaj ovdoh	8888	7	0	0	4	30000	0	1	0	0	0	3	3	2	3	1	4	8888	8	155000
EM47	6	0	4	1	1	0	0	0	0	0	0	1	1 2	1	1	1	1	0	1	0	1	0	1	0	0	1	0	1	haniad hatgalgaa astma	8888	9	0	0	4	22500	0	1	0	0	0	1	2	1	4	4	3	35000	4	130000
EM48	6	1	27	1	1	0	0	0	1	0	0	2	2 3	1	1	1	1	0	1	1	0	1	1	1	0	0	0	1	haniad	8888	2	0	0	3	40000	0	1	0	0	0	1	2	2	1	4	3	40000	2	100000
EM49	6	0	4	1	0	0	0	0	0	0	0	2		1	0	1	0	0	1	1	1	0	1	0	0	0	0	1	haniad hursen	8888	8888	0	1	5	25000	0	1	0	0	0	3	2	3	4	3	8888	8888	3	100000
EM50	6	0	37	0	1	0	0	0	0	1	0	1		1	0	1	0	1	1	0	1	1	0	0	0	1	0	4	hooloi ovdson	8888	8888	1	0	5	60000	1	0	0	0	0	1	2	2	3	5	1	100000	1	50000
EM51	6	1	30	1	0	0	0	0	1	0	1	1		1	1	1	0	0	1	0	1	0	1	0	1	0	0	1	999	4	8888	0	0	5	25000	0	1	0	0	0	1	2	2	3	3	8888	8888	10	250000
EM52	6	0	3	0	1	0	0	0	0	0	0	1		1	0	0	0	0	0	0	1	0	1	0	0	0	0	2	999	8888	8888	0	1	5	24000	0	0	0	1	0	3	4	3	2	4	8888	8888	8888	8888
EM53	6	1	30	0	0	0	0	0	0	0	1	1	1 2	1	0	0	1	0	0	1	0	1	1	0	0	0	0	1	haniad hurch hatgaa avsan	8888	7	0	0	4	25000	0	1	0	0	0	1	1	2	1	3	4	100000	20	150000
EM54	6	1	30	1	0	1	0	0	1	0	0	1		1	0	0	0	1	0	1	1	1	1	0	1	0	0	1	todorhoi shaltgaangui udaan zoviurtai ovchtei yvah	8888	3	1	0	2	50000	0	1	0	0	0	1	2	2	4	1	3	30000	2	15000
EM55	6	1	40	0	1	0	0	0	0	1	0	2		1	1	1	0	0	0	0	0	0	1	1	0	0	1	1	hatgalgaa	8888	8888	1	0	2	35000	0	0	0	0	0	2	2	2	3	4	2	25000	5	100000
EM56	6	1	31	1	1	0	0	0	0	1	0	1	1 3	1	1	1	1	0	0	1	1	0	1	1	1	1	0	1	haniad hatgaa hooloi ovdoh	8888	8888	0	0	3	25000	0	1	0	0	0	1	3	2	2	1	3	70000	5	125000
EM57	6	0	23	0	0	0	0	0	0	0	0	2		1	0	0	1	0	0	1	0	0	1	0	0	0	0	8888	999	8888	8888	0	1	5	8888	0	0	0	0	1	4	2	3	1	4	8888	30000	8888	30000
EM58	6	0	6	0	0	0	0	0	0	1	0	1		1	1	1	0	0	0	1	0	0	1	1	0	0	1	2	Chihriin shijin etssiin shat	8888	8888	1	0	5	60000	0	1	0	0	0	2	2	8888	4	3	3	90000	1	125000
EM59	6	0	2	0	1	0	0	0	0	0	0	1	1	1	1	1	0	0	0	0	0	0	1	0	0	0	0	3	nuruu boor haniad	8888	4	0	0	3	8888	0	1	0	0	0	2	3	2	3	1	1	8888	8888	8888
EM60	6	0	10	1	1	0	0	0	0	0	0	1	1 2	1	1	1	1	0	0	1	0	1	1	0	0	0	0	1	haniad hatgalgaa astma	8888	7	1	0	8888	35000	0	0	0	0	0	1	1	1	4	4	8888	300000	8888	200000
EM61	6	0	4	0	0	0	0	0	0	0	8888	3		1	0	1	0	0	0	0	1	0	1	0	0	0	0	5		8888	8888	0	1	5	30000	0	0	0	0	0	2	2	2	4	5	8888	8888	4	70000
IRIM01	7	1	15	0	0	0	0	0	1	1	0	2		1	1	1	0	0	1	1	1	0	1	1	0	0	0	5		8888	8888	0	0	4	8888	0	0	0	0	1	4	4	4	3	3	8888	250000	5	50000
IRIM02	7	1	30	1	1	0	0	0	0	1	0	2		1	1	1	0	0	0	0	0	0	1	0	0	1	0	1	haniad tomuu	10	2	0	0	2	35000	1	0	0	0	0	3	4	3	1	3	8888	8888	5	100000
IRIM03	7	1	30	1	1	0	0	0	0	0	0	1		1	0	1	0	0	0	1	0	0	1	0	0	0	0	1	haniad hooloi	8888	23	1	0	1	140000	1	0	0	0	0	3	4	3	1	3	3	50000	3	100000
IRIM04	7	1	24	1	1	0	0	0	0	0	0	3		1	0	1	0	1	0	1	0	0	1	0	0	0	0	1	hatgaa	8888	7	0	0	1	8888	1	0	0	0	0	4	1	2	1	3	1	100000	1	50000
IRIM05	7	0	19	1	1	0	0	0	0	0	0	1		1	1	1	0	1	0	1	0	0	1	0	0	0	0	1	hatgaa	8888	8888	1	0	8888	8888	0	0	0	0	1	4	1	4	2	3	10	100000	8	250000
IRIM06	7	1	26	0	1	0	0	0	0	0	0	1		1	1	1	0	0	0	0	1	0	1	0	0	0	0	4	haniad	8888	8888	1	0	1	35000	1	0	0	0	0	3	4	3	1	4	8888	8888	2	300000
IRIM07	7	0	12	0	0	0	0	0	0	1	0	1		1	0	1	1	1	0	0	0	1	1	0	0	0	0	5		8888	8888	0	1	4	45000	0	0	0	1	0	2	2	3	2	4	1	700000	1	300000
IRIM08	7	0	22	1	1	0	0	0	0	1	0	1	2	1	0	1	0	1	0	0	0	1	1	0	0	0	0	1	haniad	40	5	0	0	2	8888	1	0	0	0	0	3	4	2	1	3	4	30000	4	100000
IRIM09	7	1	20	0	1	0	0	0	1	0	0	1		1	0	1	1	0	1	1	0	0	1	0	0	0	0	3	amisgaliin zamiin uwchin	16	2	0	0	2	8888	1	0	0	0	0	4	1	2	1	1	8888	8888	3	50000
KHAN01	8	0	18	0	1	0	0	0	0	0	0	2		1	1	1	1	0	1	0	1	1	1	0	0	0	0	3	Ханиад	40	5	0	0	1	8888	0	1	0	0	0	3	2	1	4	1	3	20000	10	20000
KHAN02	8	0	8	0	1	0	0	0	0	0	0	1		1	1	0	0	0	0	0	1	0	1	0	0	0	0	4	ХАТГАА	8888	8888	0	1	8888	8888	0	0	0	0	1	4	4	1	4	1	2	60000	10	60000
KHAN03	8	0	15	0	1	1	0	0	0	1	1	1		1	1	1	1	1	1	1	1	0	1	1	1	1	1	4	ханиалга, нүд, хоолой, толгой	8888	8888	0	0	1	8888	0	0	1	0	0	1	1	2	4	3	4	250000	25	90000
KHAN04	8	1	47	0	0	0	0	0	0	0	0	2		1	1	1	1	0	1	0	0	0	0	1	0	0	0	4	Үе мөчний	8888	8888	0	0	1	8888	0	0	0	0	1	4	4	1	2	3	4	50000	4	40000
KHAN05	8	0	17	1	1	0	0	0	1	1	0	1		1	1	1	1	1	1	1	1	1	1	0	0	1	0	1	Ханиад томуу	40	5	0	0	4	8888	0	1	1	1	0	3	2	1	4	3	5	50000	10	1000000
KHAN06	8	0	14	1	1	0	0	0	0	1	0	2		1	1	1	1	1	0	0	0	0	1	0	0	0	0	4	Ханиад хүрч цээжээр хүндүүрлэдэг. Ханиад хүндэрс	8888	8888	0	0	1	8888	1	0	1	0	0	3	2	1	2	3	4	2500	5	35000
KHAN07	8	0	9	0	0	0	0	0	1	0	0	2		1	0	1	0	0	0	1	1	0	1	0	0	0	0	2	хатгаа	8888	8888	0	0	3	8888	1	0	0	0	0	3	4	1	2	4	2	50000	5	20000
KHAN08	8	0	19	1	0	0	0	0	0	0	0	1		1	1	1	0	0	1	1	0	1	1	0	0	0	0	1	ХАТГАА АВАХ ХООЛОО БООХ	16	2	0	0	1	8888	0	1	0	0	0	3	3	4	4	3	2	25000	9	55000
KHAN09	8	0	12	0	0	0	0	0	0	1	0	1		1	1	1	1	0	0	1	1	0	1	0	0	0	0	4	ХАНИАД ХҮНДЭЭР ХҮРСЭН	8888	8888	0	0	1	8888	0	0	0	0	1	4	4	4	1	3	1	50000	3	60000
KHAN10	8	0	10	1	0	0	0	0	0	0	0	1		1	0	1	1	1	1	1	0	1	1	0	0	0	0	1	Ханиад гэх боловч агаарын бохирдолоос болж ханиа	8888	8888	0	0	1	8888	0	1	0	0	0	2	1	4	2	3	8888	8888	3	25000
KHAN11	8	0	11	0	1	0	0	0	0	0	0	1		1	0	1	0	0	0	1	0	0	0	1	1	0	0	2	Өвөл болохоор толгой их өвддөг	8888	8888	0	0	2	8888	0	0	1	0	0	2	2	1	2	4	2	80000	2	90000
KHAN12	8	0	20	1	1	0	0	0	0	1	0	1		1	0	1	1	0	0	0	0	1	1	0	0	1	0	1	ХАНИАД, ГЭДЭСНИЙ ХАЛДВАР, ХАЛУУРАХ	40	5	0	0	1	8888	0	0	1	0	0	1	3	2	4	3	4	75000	5	50000
KHAN13	8	0	28	1	1	0	0	0	0	0	0	1		1	1	1	1	1	0	0	1	0	1	1	0	0	1	4	HANIAD, HATGALGAA, ANGINA	16	2	0	0	2	8888	0	1	0	0	1	1	3	2	3	3	2	45000	10	30000
KHAN14	8	0	5	0	0	0	0	0	0	0	1	1		1	0	1	0	0	0	0	0	0	1	0	0	0	0	3	ХАЛУУРАХ	8	1	0	0	2	8888	1	0	0	0	0	1	4	1	4	4	1	30000	1	15000
KHAN15	8	0	22	0	1	0	0	0	0	1	0	2		1	1	1	1	1	1	1	1	1	1	0	0	0	0	4	ЯДАРГАА	8888	8888	0	1	8888	8888	0	1	0	0	0	1	1	1	4	4	8	360000	2	50000
KHAN16	8	0	11	1	1	0	0	0	0	0	0	1		1	1	1	1	0	1	1	1	1	1	0	0	0	0	1	хатгаа	168	7	0	0	4	8888	0	1	0	0	1	1	1	1	4	3	10	25000	9	80000
KHAN17	8	1	24	0	1	1	0	0	1	0	0	1		1	1	1	1	1	1	1	1	1	1	1	1	0	1	3	АСТМА, ХАРШИЛ	8888	15	0	0	2	8888	0	0	0	1	0	1	3	1	4	5	3	90000	5	120000
KHAN18	8	1	22	1	1	0	0	0	0	0	0	3		1	1	1	1	1	1	1	0	1	1	1	1	0	0	1	Ханиад хүрээд хатгаа болж хүндэрч байсан. Мөн хүү	80	10	0	0	2	8888	1	0	0	1	0	3	1	4	2	3	4	45000	7	20000
KHAN19	8	0	9	1	1	0	0	0	0	1	0	1		1	0	1	1	0	0	1	0	1	1	0	0	0	0	1	НҮД	16	2	0	1	8888	8888	1	0	0	0	0	2	2	1	2	3	8	75000	13	300000
KHAN20	8	0	14	1	1	0	0	0	0	0	0	1		1	0	1	1	0	0	1	1	0	1	0	1	1	0	3	ХАНИАД ХАТГАЛГАА	48	2	0	0	1	8888	1	1	0	0	1	3	3	1	2	1	3	100000	4	150000
KHAN21	8	1	31	0	1	0	0	0	0	1	0	1		1	1	1	1	0	1	1	1	1	1	1	0	1	0	4	ханиад хүрэх харшилын гаралтай мөн жирэмслэлттэ�	40	5	0	0	2	8888	0	1	0	0	0	2	2	1	4	4	7	560000	1	180000
KHAN22	8	0	18	0	1	0	0	0	0	0	1	1		1	1	1	1	0	0	1	1	1	1	0	1	0	0	3	ХАНИАД ХАТАЛГАА	120	5	0	0	1	8888	1	1	0	0	1	2	3	1	4	1	1	50000	3	50000
KHAN23	8	0	15	1	1	0	0	0	0	1	0	1		1	1	1	1	1	1	1	0	1	1	1	0	1	0	1	БОРОНХИД, ХАТГАА, ХАРШИЛ	8888	5	0	0	2	8888	0	1	0	0	0	1	1	2	4	3	3	75000	3	120000
KHAN24	8	1	25	0	0	0	0	0	0	0	1	1		1	0	1	1	0	0	0	0	1	1	0	0	0	0	4	Ханиад	8888	8888	0	1	8888	8888	0	0	0	0	1	3	3	4	4	3	8888	8888	3	5000
KHAN25	8	1	26	0	1	1	0	0	0	0	1	1		1	1	1	0	0	0	0	1	1	1	0	0	0	0	4	ханиад, харшил	8888	8888	0	1	8888	8888	0	0	0	0	1	3	1	3	1	3	1	8888	6	35000
KHAN26	8	1	32	1	1	0	0	0	0	1	0	1		1	1	1	0	0	0	1	0	0	1	0	0	0	0	1	Ханиад	2	8888	0	1	8888	8888	0	0	0	0	1	2	2	3	3	3	2	40000	1	50000
KHAN27	8	0	22	1	0	0	0	0	0	0	0	1		1	1	1	1	1	1	1	1	1	1	0	0	0	0	1	ханиад хүрээд хатгаа авч байсан	40	5	0	0	2	8888	0	1	0	0	0	2	4	1	4	3	3	30000	8888	30000
KHAN28	8	1	26	1	0	0	0	0	0	0	0	1		1	1	1	1	1	0	0	1	1	0	0	0	1	0	5	,	8888	8888	0	1	8888	8888	0	0	0	0	1	4	4	4	4	3	8888	8888	8888	8888
KHAN29	8	1	31	1	0	0	0	0	0	0	0	2		1	1	1	1	1	1	1	1	1	1	0	0	1	0	1	БАЙХГҮЙ	8888	8888	0	1	8888	8888	0	0	0	0	1	3	4	3	1	3	8	35000	6	35000
KHAN30	8	0	19	0	1	0	0	0	0	0	0	1		1	1	0	0	0	0	0	0	0	1	0	0	0	0	4	Ханиад томуу	8888	8888	0	0	1	8888	0	0	1	0	0	3	2	2	4	2	2	150000	5	50000
KHAN31	8	1	1	1	0	0	0	0	0	0	0	1		1	1	1	1	0	0	0	0	0	1	0	0	0	0	5	өвдсөн ч чөлөө аваагүй	8888	8888	0	1	8888	8888	0	0	0	0	1	2	4	3	4	3	2	45000	4	35000
KHAN32	8	0	5	0	0	0	0	1	0	0	0	2		1	0	0	0	1	0	0	0	0	0	0	1	0	0	4	АМЬСГААДАХ ТОЛГОЙ ӨВДӨХ	8888	8888	0	1	8888	8888	0	0	0	0	1	4	4	2	4	4	1	35000	2	60000
KHAN33	8	0	10	1	1	0	0	0	0	1	1	2		1	1	1	1	1	1	1	1	1	1	0	0	0	1	1	ХАНИАД ХҮРДЭГ	8888	8888	0	1	8888	8888	1	1	0	0	1	4	4	1	4	3	8888	40000	6	50000
KHAN34	8	0	1	1	1	0	0	0	0	0	0	2		1	1	1	1	0	0	0	0	0	1	0	0	0	0	5	БАЙХГҮЙ	8888	8888	0	1	8888	8888	1	0	0	0	0	4	2	1	4	3	3	40000	3	70000
KHAN35	8	0	5	0	1	0	0	0	0	1	0	2		1	0	1	0	0	0	0	1	1	0	0	0	0	1	4	ТОМУУ, ТОМУУ ТӨСТ ӨВЧИН	8888	8888	0	0	3	8888	0	0	0	0	1	1	3	1	4	4	4	15000	8	30000
KHAN36	8	1	24	0	1	0	0	0	0	0	0	2		1	0	1	1	0	1	0	0	0	1	0	0	0	0	4	ХАНИАД	8888	8888	0	1	8888	8888	0	1	0	0	0	4	4	1	4	3	8888	50000	5	60000
KHAN37	8	0	8	1	1	0	0	0	0	0	0	1		1	1	1	0	0	0	0	1	0	1	0	0	1	0	4	Ханиад томуу	8888	8	0	0	4	8888	0	0	1	0	0	2	2	1	4	3	3	35000	3	30000
KHAN38	8	0	9	0	0	0	0	0	0	1	0	2		1	1	0	0	1	0	1	0	1	1	0	0	0	0	1	Ханиад халууралтаас болж өвдөж байсан чөлөө авч �	24	1	0	0	1	8888	0	1	0	0	0	4	4	3	4	3	2	200000	12	200000
KHAN39	8	0	11	1	1	0	0	0	0	1	0	3		1	1	1	1	0	1	1	1	0	1	0	0	0	1	3	ХАНИАД	8888	1	0	1	8888	8888	0	1	0	0	0	3	3	1	4	3	4	50000	4	50000
KHAN40	8	1	31	1	0	0	0	0	0	0	0	2		1	0	1	1	0	0	1	1	0	1	0	0	1	0	4	Ханиад хүрэх , ядрах , толгой өвдөх	8888	8888	0	1	8888	8888	0	1	0	0	0	3	3	1	4	3	2	25000	3	30000
KHAN41	8	0	10	0	0	0	0	1	0	0	0	1		1	0	0	0	0	0	1	0	0	1	0	0	0	0	4	ХАНИАД ХАТГАА АМЬСГАЛЫН ЗАМЫН ӨВЧЛАЛ ТАРХИ ТОЛГО	24	2	0	0	2	8888	0	1	0	0	0	1	1	2	4	3	8	100000	7	100000
KHAN42	8	1	25	1	0	0	0	0	0	0	0	1		1	1	1	0	0	0	1	0	1	1	0	0	0	0	1	хүүхдийн хоолой өвдсөн	8888	6	0	0	2	8888	0	1	0	0	0	4	2	1	4	3	1	50000	3	50000
KHAN43	8	1	34	1	1	0	0	0	0	1	0	2		1	1	0	1	0	0	1	1	0	1	0	0	1	0	1	ханиад хүрж халуурсан	48	2	0	0	2	8888	1	0	0	0	1	3	4	1	4	3	2	30000	5	16000
KHAN44	8	0	16	1	0	0	0	0	0	0	0	1		1	1	0	0	0	1	0	0	0	1	0	0	0	0	1	ХАТГАА	8888	8888	0	0	4	8888	0	0	0	1	1	2	2	2	4	5	5	75000	5	70000
KHAN45	8	1	30	1	1	0	0	0	0	0	0	2		1	0	0	0	1	0	0	0	1	1	0	0	0	0	3	гамрит болон хатгаа	168	8	0	0	3	8888	0	1	0	0	0	1	3	2	1	3	9	80000	20	80000
KHAN46	8	0	24	1	1	1	0	0	0	1	0	1		1	1	1	1	1	1	1	1	1	1	0	0	0	0	3	Ханиад хүрэх халуурах	20	3	0	0	1	8888	1	0	0	0	0	1	3	1	4	3	4	50000	3	30000
KHAN47	8	0	20	1	1	0	0	0	0	1	1	1		1	0	1	1	1	0	0	0	1	1	1	0	0	0	4	Харшил	8888	8888	0	0	1	8888	1	0	0	0	0	4	4	1	3	3	7	35000	2	20000
KHAN48	8	0	12	0	0	1	0	0	0	0	0	1		1	0	0	0	0	0	1	0	0	1	0	0	0	0	1	хатгалгаа 2 удаа	48	2	0	0	1	8888	0	1	0	1	0	3	2	1	4	3	2	300000	6	40000
KHAN49	8	1	36	0	1	0	0	0	0	0	0	1		1	1	1	0	1	0	0	0	0	1	0	0	1	0	3	Ханиад, хатгаа	72	9	0	0	2	8888	0	1	0	0	1	2	3	1	4	3	4	60000	3	80000
KHAN50	8	0	5	1	1	0	0	0	0	0	0	1		1	1	1	1	1	1	1	1	1	1	0	0	0	0	1	ХАТГАА	120	5	0	0	2	8888	0	0	1	0	0	1	3	2	4	3	5	150000	10	100000
KHAN51	8	0	21	1	1	0	0	0	0	0	0	1		1	0	1	0	0	0	1	0	1	1	0	0	0	0	1	-	8888	2	0	0	2	8888	0	1	1	0	0	2	2	3	3	3	2	80000	10	80000
KHAN52	8	0	18	0	0	0	0	0	0	0	1	1		1	1	1	1	0	0	1	1	0	1	0	0	0	0	3	Хоолой өвдөөд идээлэн бөөрөнд нөлөөлсөн. Ангина �	8888	8888	0	1	8888	8888	0	0	0	0	1	2	4	1	1	4	8888	8888	8888	8888
KHAN53	8	1	34	1	1	0	0	0	0	0	1	1		1	1	0	0	0	0	1	1	0	1	0	1	0	0	4	ханиад хатгаа бөөр	24	3	0	0	2	8888	1	0	0	1	0	2	3	1	4	3	3	40000	3	50000
KHAN54	8	0	13	0	1	0	0	0	0	1	1	2		1	1	1	1	0	1	1	1	1	1	0	1	0	1	2	Ханиад хүрэх, эмчид хандахад харшилын гаралтай г�	8888	8888	0	0	1	8888	0	1	0	0	0	4	1	2	4	4	1	35000	5	15000
KHAN55	8	1	24	1	1	0	0	0	0	0	0	1		1	1	1	1	0	0	0	0	1	1	0	0	1	0	1	ХҮҮХЭД ӨВДӨХӨД ЧӨЛӨӨ АВДАГ	8888	2	0	0	2	8888	0	0	0	0	1	4	4	1	4	3	3	40000	2	20000
KHAN56	8	0	5	0	0	0	0	0	0	1	0	2		1	0	1	1	0	0	1	0	0	1	0	0	0	0	4	ИХЭВЧЛЭН ХАНИАД	8888	8888	0	0	2	8888	0	1	0	0	0	2	2	1	4	1	2	100000	10	7500
KHAN57	8	0	19	0	1	0	0	0	0	1	0	1		1	1	1	0	0	0	0	0	0	1	0	0	0	1	5	вирусын өвчнөөр	8888	8888	0	1	8888	8888	0	0	0	0	1	4	4	1	1	4	1	8888	3	15000
KHAN58	8	0	21	1	1	0	0	0	1	0	0	1		1	1	1	0	0	1	0	1	0	1	0	0	0	0	1	ХАНИАД ХООЛОЙ	48	2	0	0	1	8888	1	0	0	0	0	1	3	1	3	3	10	20000	5	30000
KHAN59	8	0	7	1	1	0	0	0	1	1	1	1		1	1	1	0	0	0	1	1	1	1	0	0	0	1	3	ХАНИАД ХҮРСЭН ХАТГАА АВСАН	45	7	0	0	2	8888	0	1	0	0	0	3	2	3	4	3	6	50000	6	75000
KHAN60	8	0	16	0	1	1	0	0	0	0	0	2		1	1	1	1	0	0	1	1	0	1	0	0	0	0	1	Ханиад, хатгалгаа	40	5	0	0	1	8888	0	0	0	0	1	1	1	1	1	3	2	50000	2	100000
KHAN61	8	0	20	0	1	0	0	0	0	0	1	1		1	1	1	1	1	1	1	1	1	1	0	0	0	0	3	хатгай аваад	8	1	0	0	1	8888	0	1	0	0	0	2	2	1	4	3	5	55000	10	48000
KHAN62	8	0	12	0	1	0	0	0	0	0	0	1		1	1	0	0	0	0	0	0	0	1	0	0	0	0	4	Харшил ханиалга	24	3	0	0	1	8888	0	0	1	0	0	3	4	3	1	1	2	100000	2	200000
KHAN63	8	0	12	1	1	1	0	0	1	1	0	1		1	1	1	1	0	0	0	1	0	1	1	0	0	0	1	ХАНИАД, ХАТГАА	80	10	0	0	4	8888	1	1	1	0	0	2	2	1	4	3	3	55000	5	20000
KHAN64	8	1	18	1	0	0	0	0	0	0	0	1		1	0	1	0	1	0	1	0	0	1	0	0	0	0	1	уушигны хатгалгаа	24	3	0	0	1	8888	0	1	0	0	0	1	3	1	4	3	5	40000	5	45000
KHAN65	8	1	32	1	1	0	0	0	0	1	0	1		1	1	1	1	1	1	1	1	1	1	0	0	1	1	4	ХАНИАД ХАТГАА	8888	8888	0	0	1	8888	0	1	0	0	0	1	1	2	1	3	8	30000	5	30000
KHAN66	8	0	21	0	0	0	0	0	0	0	1	1		1	1	0	0	0	0	0	1	0	1	0	0	0	0	5	ҮГҮЙ	8888	8888	0	1	8888	8888	0	0	0	0	1	2	2	4	4	3	8888	8888	8888	8888
KHAN67	8	0	9	0	0	0	0	0	0	0	1	1		1	1	1	1	0	0	0	0	0	1	0	0	0	0	5	ХАНИАД	8888	8888	0	1	8888	8888	0	1	0	0	0	3	3	1	1	1	3	300000	3	300000
KHAN68	8	1	7	1	0	0	0	0	0	0	1	1		1	0	0	1	0	0	1	0	0	1	0	0	0	0	1	ханиад	40	5	0	0	1	8888	0	0	0	0	1	3	3	1	3	3	1	30000	1	50000
KHAN69	8	0	9	0	0	0	0	0	0	0	1	1		1	1	1	1	0	0	1	0	1	1	0	0	0	0	4	ӨВДӨӨГҮЙ	8888	8888	0	1	8888	8888	0	0	0	0	1	1	3	4	1	5	3	20000	2	25600
KHAN70	8	0	10	0	0	0	0	0	0	1	0	2		1	1	1	1	1	1	1	1	1	1	1	1	1	1	4	ХАНИАД БОЛОН БУСАД ӨВЧИН	8888	2	0	0	1	8888	0	1	0	0	0	1	3	4	4	1	5	45000	5	45000
KHAN71	8	1	35	0	0	0	0	0	1	0	0	2		1	1	1	0	0	0	0	0	1	1	0	0	0	0	4	хөлөө гэмтээсэн	8888	8888	0	1	8888	8888	0	1	0	0	1	3	2	1	4	3	3	50000	3	40000
KHAN72	8	0	9	1	0	0	0	0	0	0	0	1		1	0	0	0	0	0	1	0	0	1	0	0	0	0	1	ханиалгах хоолой өвдөх	56	7	0	0	2	8888	0	1	0	0	0	4	4	1	4	3	7	50000	10	25000
KHAN73	8	0	8	0	1	1	0	0	0	1	0	1		1	0	1	1	0	0	1	0	0	1	0	0	0	0	5	БАЙХГҮЙ	8888	8888	0	1	8888	8888	0	1	0	0	0	4	4	2	4	3	1	500000	5	100000
KHAN74	8	0	7	1	0	0	0	0	0	1	1	2		1	1	1	0	1	0	1	0	1	1	0	0	0	0	1	АВААРТ ОРЖ БАЙСАН	8888	8888	0	1	8888	8888	0	1	0	0	0	1	1	1	4	3	5	50000	5	50000
KHAN75	8	1	21	1	1	0	0	0	0	1	0	2		1	1	1	1	0	1	1	1	1	1	0	0	0	0	1	ХАНАЙД	24	1	0	1	8888	8888	1	0	0	1	0	3	2	1	2	3	2	45000	4	30000
KHAN76	8	0	6	0	0	0	0	0	0	0	1	1		1	1	1	1	1	1	1	1	1	1	0	0	0	0	3	ХАНИАД ХАТГАА ХАЛУУРАХ	8888	3	0	0	3	8888	0	1	0	0	0	3	2	2	4	1	3	65000	10	45000
KHAN77	8	0	15	1	1	1	0	0	1	0	0	1		1	1	1	1	1	1	1	1	1	1	0	1	0	0	3	ХООЛОЙ ӨВӨЛ БАЙНГА ӨВДДӨГ	8888	7	0	0	4	8888	1	1	0	0	0	3	3	1	4	1	3	50000	5	25000
KHAN78	8	0	20	1	1	0	0	0	0	0	0	2		1	1	1	1	0	1	0	0	1	1	1	0	0	1	1	Ханиад, Харшил	168	7	0	0	1	8888	0	1	0	0	0	4	4	1	4	3	4	120000	6	50000
KHAN79	8	0	18	0	1	1	0	0	1	0	1	4		1	1	1	1	1	1	1	1	1	1	0	0	1	0	2	ХАТГАА ХАЛУУРХААР	8888	8888	0	0	1	8888	0	1	1	0	0	4	4	1	4	1	4	360000	4	360000
KHAN80	8	1	29	1	1	0	0	0	0	1	0	1		1	1	0	1	1	0	0	0	1	1	1	0	1	1	4	ХАНИАД АРХАГ БРОНХИТ	8888	8888	0	1	8888	8888	1	1	0	0	0	3	3	2	4	3	10	70000	10	80000
KHAN81	8	0	5	0	0	0	0	0	0	0	1	1		1	0	0	0	0	0	1	0	0	1	0	0	0	0	4	байхгүй	8888	8888	0	1	8888	8888	0	0	0	0	1	1	3	1	4	3	5	75000	8888	80000
KHAN82	8	0	6	1	1	0	0	0	0	1	0	2		1	0	1	0	1	0	0	0	1	1	0	0	0	0	1	ХАНИАД ХҮРЧ ХАТГАЛГАА АВСАН	24	3	0	0	3	8888	0	1	0	1	0	3	2	1	3	3	4	25000	5	25000
KHAN83	8	0	21	1	1	0	0	0	1	1	1	1		1	1	1	1	1	1	1	1	1	1	0	0	0	0	1	ханиад хүрэх, хоолой өвдөх	16	2	0	0	2	8888	1	1	1	0	0	1	1	2	4	3	6	100000	9	200000
KHAN84	8	0	19	0	1	0	0	0	0	1	0	2		1	1	1	1	1	1	1	1	1	1	0	0	1	1	2	ХАНИАД,	40	5	0	1	8888	8888	0	0	0	0	1	4	4	3	4	3	3	30000	2	35000
KHAN85	8	1	30	1	1	0	0	0	0	0	0	1		1	1	1	1	0	0	0	1	1	1	0	0	1	0	1	ханиад, хатгаа, ларангит	40	5	0	0	4	8888	0	1	1	1	0	3	2	2	4	3	6	30000	6	100000
KHAN86	8	0	30	1	1	0	0	0	0	0	0	1		1	1	1	0	0	0	1	0	1	1	0	0	0	0	1	ханиад	8	1	0	0	1	8888	1	1	0	0	0	4	4	2	4	3	3	50000	3	50000
KHAN87	8	0	7	1	0	0	0	0	0	0	0	2		1	0	1	0	0	0	0	0	0	1	1	0	0	0	1	Ханиад нь хүндрэх	8888	8888	0	0	1	8888	0	0	1	0	0	1	2	1	4	3	3	20000	3	35000
KHAN88	8	0	30	1	1	0	0	0	1	1	0	3		1	1	1	1	0	0	0	1	0	1	0	0	0	0	1	бөөрний үрэвсэл	280	7	0	0	1	8888	0	1	0	0	0	3	3	1	2	3	4	120000	6	200000
KHAN89	8	0	23	0	1	0	0	0	1	1	0	1		1	1	1	0	0	0	0	1	0	1	0	0	1	0	4	ҮЕ МӨЧНИЙ ӨВЧИН, ХАНИАД	8888	8888	0	1	8888	8888	0	0	1	0	0	4	4	1	2	3	1	40000	2	15000
KHAN90	8	0	13	0	1	0	0	0	0	1	1	1		1	1	1	0	1	1	0	0	1	1	0	0	0	0	3	ШИНЖИЛГЭЭ ӨГӨӨД ЭРҮҮЛ БАЙНА ГЭСЭН.	8	1	0	0	2	8888	0	0	1	1	0	3	3	1	4	1	1	60000	6	30000
KHAN91	8	0	10	1	1	0	0	0	0	0	0	1		1	1	1	1	1	1	1	1	1	1	1	0	0	0	3	ХАНИАД, ДАРАЛТ ИХСЭХ , ЗҮРХ ӨВДӨХ	40	3	0	0	2	8888	0	1	0	0	0	4	4	2	4	1	3	20000	5	30000
KHAN92	8	0	14	1	0	0	0	0	0	0	0	1		1	1	1	0	0	0	1	0	1	1	1	0	0	0	4	ХАНИАД ХҮРЭХ, ТОЛГОЙ ӨВДӨХ ,ХАЛУУРАХ	24	1	0	0	1	8888	0	1	0	0	0	4	4	1	4	3	5	40000	5	30000
KHAN93	8	0	5	1	1	0	0	0	0	0	0	1		1	0	1	0	0	0	0	0	0	1	0	0	0	0	1	ХАНИАД ХАРШИЛ	40	5	0	0	2	8888	0	1	0	0	1	3	4	1	4	3	4	20000	3	40000
KHAN94	8	1	24	0	1	1	0	0	1	0	1	1		1	1	1	1	1	1	1	1	1	1	1	1	0	1	4	ХАНИАД	8888	8888	0	0	3	8888	0	1	0	0	0	2	1	1	2	1	3	45000	5	25000
KHAN95	8	1	37	1	1	0	0	0	0	0	0	1		1	1	1	1	1	0	0	0	0	1	0	0	0	0	1	ханиад	8888	8888	0	1	8888	8888	0	1	0	0	0	2	4	1	4	3	5	10000	10	20000
KHAN96	8	0	4	0	0	0	0	0	0	1	0	1		1	0	1	0	0	1	0	0	0	1	0	0	0	0	3	ханиад	8888	1	0	0	1	8888	0	1	0	0	0	3	2	1	4	5	1	50000	6	5000
KHAN97	8	0	3	0	0	0	0	0	0	0	1	4		1	0	1	1	1	0	0	0	0	1	0	0	0	0	5	байхгүй	8888	8888	0	1	8888	8888	0	0	0	0	1	3	4	1	1	1	8888	8888	5	40000
KHAN98	8	0	24	0	0	0	0	0	0	1	0	1		1	1	1	1	1	1	1	1	1	1	0	0	0	0	4	ханиад хүрч, харшил биеээр туурдаг	8888	8888	0	1	8888	8888	1	0	0	0	0	2	4	1	4	1	1	8888	1	100000
KHAN99	8	0	11	0	1	0	0	0	0	0	0	1		1	1	1	1	0	1	1	1	0	1	0	0	0	0	3	ХАТГАА	336	14	0	0	2	8888	1	0	1	0	0	1	2	1	2	1	3	40000	10	100000
KHAN100	8	1	36	1	1	0	0	0	0	1	1	1		1	1	1	1	0	1	1	1	1	1	0	1	0	0	5	Ханиад нь хүндэрч, хатгалгаа, лааренгит болж байс	8	1	0	0	1	8888	1	0	0	0	0	1	3	1	4	3	3	60000	8	40000
KHAN101	8	0	17	0	1	0	0	0	0	1	0	1		1	1	1	0	1	0	1	1	1	1	1	1	0	0	5	ӨВДӨӨГҮЙ	8	1	0	0	1	8888	0	1	0	0	0	2	2	1	3	3	2	60000	4	50000
KHAN102	8	1	31	1	0	0	0	0	0	0	0	1		1	0	1	0	0	0	0	0	0	1	0	0	0	0	1	ХАНИАД ХАТГАА	120	15	0	0	3	8888	0	0	0	0	1	1	4	1	4	3	3	8888	6	100000
KHAN103	8	1	27	0	1	1	0	0	0	0	0	2		1	1	1	1	1	1	1	1	1	1	0	0	0	0	3	ДАРАЛТ ЭХСЭХ ХАЛУУРАХ ХАНИАЛГАХ	48	2	0	1	8888	8888	0	1	0	0	0	2	3	1	4	1	2	20000	3	25000
KHAN104	8	0	30	0	1	0	0	0	0	0	0	1		1	1	1	1	0	1	0	0	0	1	0	0	0	0	2	ханиад хатгалгаа	8888	8888	0	1	8888	8888	0	1	0	0	0	3	3	1	4	4	2	50000	4	30000
KHAN105	8	0	9	0	0	0	0	0	1	0	1	1		1	0	0	1	0	0	1	1	0	1	0	0	0	0	5	.	8888	8888	0	1	8888	8888	0	0	0	0	1	2	4	3	1	2	2	75000	2	75000
KHAN106	8	1	21	1	1	0	0	0	0	1	0	1		1	1	1	0	0	0	0	0	1	1	0	0	0	0	1	ХАНИАД	8888	3	0	0	3	8888	1	1	0	0	1	3	2	1	1	3	3	20000	3	15000
KHAN107	8	0	8	1	1	0	0	0	0	1	0	1		1	1	1	0	1	0	0	0	1	1	0	0	0	0	3	ХАТГАА ХАНИАД	180	14	0	0	4	8888	0	0	0	0	1	2	4	3	1	1	5	7500	7	20000
KHAN108	8	1	26	1	0	0	0	0	0	0	1	1		1	1	1	0	1	0	0	0	1	1	0	0	0	0	4	ХАНИАЛГАХ, ТОЛГОЙ ӨВДӨХ, НУРУУ ӨВДӨХ Г.М	8888	8888	0	1	8888	8888	0	0	0	0	1	2	4	1	3	4	8888	60000	10	50000
KHAN109	8	1	40	1	0	0	0	0	0	0	0	1		1	1	1	1	1	1	1	0	1	1	0	0	0	0	1	Ханид хүрэх,	24	3	0	0	1	8888	0	0	0	0	1	3	4	4	1	3	1	25000	3	150000
KHAN110	8	1	26	1	1	0	0	0	1	1	0	1		1	0	1	0	1	0	1	0	1	1	0	0	0	1	1	ХАНИАД	8888	8888	0	1	8888	8888	0	1	0	0	0	2	2	1	2	3	6	30000	1	10000
KHAN111	8	0	12	0	1	0	0	0	0	0	0	1		1	1	1	1	1	1	1	1	1	1	0	1	1	0	4	ХАНИАД ХҮРЭХ	24	3	0	1	8888	8888	0	0	0	0	1	2	4	4	4	3	4	60000	8	50000
KHAN112	8	0	9	0	1	0	0	0	0	0	0	1		1	1	1	0	1	0	1	1	1	1	0	0	0	0	3	ХАНИАД	24	1	0	0	1	8888	0	1	0	0	0	4	4	1	1	1	3	150000	3	50000
KHAN113	8	0	5	0	0	0	0	0	0	0	1	1		1	0	0	1	0	0	0	0	0	1	0	0	0	0	5	хамрын ханиад	8888	8888	0	1	8888	8888	1	0	0	0	0	4	4	1	4	3	3	50000	3	12500
KHAN114	8	1	30	0	1	0	0	0	0	1	0	2		1	1	1	1	1	1	1	1	1	1	0	1	0	0	1	хатгалгаа	80	10	0	0	4	8888	0	1	0	0	0	1	1	1	2	3	2	150000	2	70000
KHAN115	8	0	6	1	0	0	0	0	0	1	0	1		1	1	1	1	0	0	1	1	1	1	0	1	0	1	1	ХАНИАД ХАТГАЛГАА	8888	8888	0	0	1	8888	0	1	0	0	0	2	4	2	2	3	4	30000	7	20000
KHAN116	8	0	6	0	1	0	0	0	0	0	0	2		1	1	1	1	0	0	0	1	1	1	0	0	0	0	4	ХАНИАД ТОМУУ	2	8888	0	0	1	8888	0	1	0	0	0	4	4	2	2	2	1	100000	10	120000
KHAN117	8	0	8	1	1	0	0	0	0	1	1	1		1	1	1	1	1	1	1	1	0	1	0	1	1	0	4	ХАНИАД	8888	2	0	0	2	8888	0	1	0	0	0	3	2	1	4	3	2	30000	5	20000
KHAN118	8	0	10	0	0	0	0	0	0	1	0	1		1	1	1	1	1	1	1	1	1	1	0	0	0	0	1	Ханиад, нурууны гэмтэл, яадаргаа	8888	8888	0	0	2	8888	0	0	1	0	1	1	1	1	1	3	9	25000	12	40000
KHAN119	8	0	18	1	0	0	0	0	0	0	0	1		1	1	1	0	1	1	0	0	0	1	0	0	0	0	1	харшилын гаралтай ханиад томуу	16	3	0	1	8888	8888	0	0	0	0	1	3	3	1	1	3	3	100000	1	25000
KHAN120	8	0	6	1	1	0	0	0	0	0	0	1		1	0	1	1	0	0	1	1	0	1	0	0	0	0	1	ХАНИАД ХООЛОЙ ӨВДӨХ ХАЛУУРАХ	24	3	0	0	2	8888	0	1	0	1	0	1	3	1	4	3	4	50000	5	50000
KHAN121	8	0	22	1	1	0	0	0	0	0	0	1		1	1	1	0	0	0	0	1	0	1	1	0	1	0	3	Ханиад хоолой	8888	8888	0	1	8888	8888	0	0	0	1	0	2	4	2	1	3	5	20000	2	75000
KHAN122	8	0	30	1	1	0	0	0	0	0	0	1		1	1	1	0	0	0	0	1	0	1	0	0	0	0	1	HATGAA	8888	8888	0	0	1	8888	1	0	0	0	1	3	3	1	2	3	3	50000	15	20000
KHAN123	8	0	20	1	1	0	0	0	0	0	1	2		1	0	1	1	0	1	0	1	0	1	0	0	1	0	3	ХАТГАА , ВИРУСЫН ГАРАЛТАЙ ХАНИАД ,	8888	1	0	0	3	8888	0	0	1	0	1	3	3	1	4	4	3	50000	4	100000
KHAN124	8	0	16	0	1	0	0	0	0	0	1	1		1	0	1	1	0	0	0	0	0	1	0	0	0	0	4	ХАНИАД ХАТГАА	56	7	0	0	2	8888	0	1	0	0	0	1	1	1	4	1	4	20000	15	7000
KHAN125	8	0	9	1	1	1	0	0	0	0	0	1		1	1	1	0	1	0	1	1	0	1	1	0	1	0	1	ханиад	120	5	0	0	1	8888	0	1	0	0	0	3	1	2	4	3	5	25000	10	30000
KHAN126	8	0	1	1	1	0	0	0	0	0	0	1		1	0	1	0	0	0	0	0	0	1	0	0	0	0	1	ханиад хатгаа	8888	10	0	0	1	8888	0	1	0	0	1	1	4	2	4	3	5	100000	8888	60000
KHAN127	8	1	6	0	1	0	0	0	0	0	1	1		1	0	1	1	0	0	1	1	0	1	0	0	0	0	4	ханиад	8	1	0	0	1	8888	0	0	1	0	0	3	2	1	2	3	1	50000	5	30000
KHAN128	8	0	6	0	0	0	0	0	0	0	1	1		1	1	0	0	0	0	0	0	0	1	0	0	0	0	3	ХАНИАД ХҮРСЭН	8888	8888	0	1	8888	8888	0	1	0	0	0	4	4	1	3	3	2	50000	3	40000
KHAN129	8	0	6	0	1	0	0	0	0	0	0	1		1	0	0	1	0	0	0	0	0	1	0	0	0	0	3	ХАНИАД	8	1	0	0	2	8888	0	0	0	0	1	4	4	4	4	1	1	150000	3	200000
KHAN130	8	0	18	1	1	0	0	0	0	1	0	2		1	1	1	1	0	0	0	0	0	1	0	0	0	0	1	Ханиад хүрэх, халуурах	8888	8888	0	0	1	8888	1	0	0	0	0	2	3	3	1	3	5	150000	5	150000
KHAN131	8	0	8	1	1	0	0	0	0	1	0	1		1	1	1	1	1	1	1	1	1	1	0	0	0	0	1	хатгаа ханиад	72	3	0	0	1	8888	1	0	0	0	0	1	2	1	4	3	1	30000	5	150000
KHAN132	8	0	25	0	1	0	0	0	0	0	0	1		1	0	0	0	0	0	0	1	0	1	0	0	0	0	3	ХАНИАД УУШИГНЫ ӨВЧИН ҮҮСЭХ	40	5	0	0	3	8888	0	1	0	0	0	3	3	1	4	1	3	50000	6	20000
KHAN133	8	0	12	0	1	0	0	0	0	0	1	2		1	1	1	1	0	0	1	1	0	1	0	1	0	0	4	ханиад, үе мөч, толгой тархи	2	1	0	0	1	8888	0	0	0	0	1	2	2	4	4	4	3	70000	3	100000
KHAN134	8	1	30	1	0	0	0	0	0	1	0	1		1	0	0	0	0	0	0	1	0	0	0	0	1	0	1	ХАНИАД ХАТГАА	24	1	0	0	2	8888	0	1	0	0	0	2	3	2	4	3	2	100000	20	1000000
KHAN135	8	1	22	0	1	0	0	0	0	0	0	1		1	1	1	1	1	1	0	1	1	1	0	0	0	0	5	БАЙХГҮЙ	8888	8888	0	1	8888	8888	0	0	0	0	1	4	4	3	4	3	8888	8888	8888	8888
KHAN136	8	1	29	1	1	0	0	0	0	0	0	1		1	1	1	0	1	0	1	1	1	1	0	0	0	0	1	ХАНИАД	8888	5	0	0	1	8888	0	0	0	0	1	3	2	1	4	3	7	45000	8888	300000
KHAN137	8	0	2	1	0	0	0	0	0	1	0	2		1	1	1	1	1	0	1	1	1	1	1	1	0	0	1	Шалгаан тодорхойгүй даралт ихдэх өвчин, хүүхдийн	80	10	0	0	1	8888	0	1	0	0	0	1	1	2	2	3	1	120000	1	200000
KHAN138	8	1	32	0	1	0	0	0	0	0	0	2		1	1	0	0	1	0	0	1	0	1	0	1	1	1	4	Би өөрөө ханиад, мөн ээж маань цус харвалт, сахар �	8888	8888	0	0	1	8888	0	0	0	0	1	2	4	1	4	1	2	40000	5	50000
KHAN139	8	0	20	1	1	0	0	0	0	1	0	1		1	1	1	1	1	1	0	1	1	1	0	1	0	0	1	Ханиад, хатгалгаа	3	8888	0	0	1	8888	0	1	1	0	0	2	1	2	2	3	6	45000	8	40000
KHAN140	8	1	20	0	1	0	0	0	0	0	1	1		1	1	0	0	0	0	0	0	0	1	0	0	0	0	5	Ханиад	8888	8888	0	1	8888	8888	0	0	0	0	1	2	4	4	2	3	2	20000	6	5000
KHAN141	8	0	14	1	0	0	0	0	0	0	0	1		1	1	1	1	0	0	0	0	0	1	1	0	0	0	1	ХАНИАД	8	1	0	1	8888	8888	0	0	0	0	1	3	3	1	4	3	3	40000	10	25000
KHAN142	8	0	22	0	1	0	0	0	0	1	0	1		1	1	0	1	0	0	0	0	1	1	0	0	0	0	4	ханиад, хоолой өвдөх	8888	8888	0	0	1	8888	0	0	0	0	1	3	3	1	1	1	2	40000	3	35000
KHAN143	8	0	12	0	0	0	0	0	0	1	0	1		1	1	0	0	0	0	1	1	1	1	0	0	1	1	1	амьсгалын замын өвчин	48	2	0	0	1	8888	0	0	1	0	0	2	2	3	1	1	1	60000	5	12000
KHAN144	8	0	22	0	0	0	0	0	0	0	1	1		1	0	0	0	0	0	0	1	0	1	0	0	0	0	4	ХАНИАД , СУЛЬДАХ ЯДРАХ	8888	8888	0	1	8888	8888	0	0	0	0	1	2	2	1	3	1	2	30000	5	40000
KHAN145	8	0	20	0	0	0	0	0	0	0	1	1		1	0	1	0	0	0	0	1	1	1	0	0	0	0	3	HANIAD	36	3	0	0	1	8888	0	1	0	0	0	2	2	4	4	3	2	8888	4	20000
KHAN146	8	1	39	1	1	0	0	0	0	1	0	1		1	1	1	1	1	1	1	1	1	1	0	0	0	0	1	ханиад	8	1	0	1	8888	8888	1	0	0	0	1	4	4	2	4	3	1	30000	5	5000
KHAN147	8	1	32	1	0	0	0	0	0	1	0	4		1	0	1	1	0	1	0	0	0	1	0	0	0	0	3	ХАНИАД ХООЛОЙ ӨВДСӨН. ХҮҮХЭД ХАТГАА БОЛЖ ЭМНЭЛЭГ�	40	5	0	0	4	8888	0	1	0	0	1	2	3	4	4	3	3	35000	7	65000
KHAN148	8	0	10	1	1	0	0	0	0	0	0	1		1	1	1	1	0	1	1	1	1	1	0	1	1	0	1	ханиад хатгалгаа	8888	10	0	0	4	8888	0	1	0	0	0	3	1	2	4	3	5	500000	20	60000
KHAN149	8	0	15	1	0	0	0	0	0	0	0	1		1	0	1	1	0	1	0	0	0	1	0	0	0	0	1	ханиад	8888	1	0	0	1	8888	1	0	0	0	0	4	2	1	4	3	2	100000	2	100000
KHAN150	8	1	25	0	0	1	0	0	0	0	0	1		1	1	1	1	1	1	1	1	1	1	1	1	0	0	4	Хоолой хорсох сэрвэгнэх, хамар битүүрэх гм шинж т	8888	8888	0	0	1	8888	1	0	0	0	0	1	2	1	3	3	3	120000	2	100000
KHAN151	8	0	10	0	1	0	0	0	0	0	0	2		1	0	1	0	1	0	0	1	1	1	0	1	0	0	4	ханиад, харшил	8888	8888	0	0	4	8888	0	1	0	0	1	2	3	1	4	3	3	55000	3	40000
KHAN152	8	0	17	1	1	0	0	0	0	0	0	1		1	1	1	0	0	0	1	0	1	1	0	0	0	0	1	Уушгины хатгалгаа	8	8888	0	0	1	8888	1	0	0	0	0	3	4	1	2	3	10	50000	10	50000
KHAN153	8	0	11	1	0	0	0	0	0	0	0	2		1	1	0	1	0	0	0	0	0	1	0	0	1	0	1	ХАНИАД ХАТГАА БОЛОН ХҮҮХДЫН ТАТАЛТ	80	10	0	0	3	8888	0	1	0	0	1	3	2	2	4	3	2	90000	8888	80000
KHAN154	8	0	17	1	1	0	0	0	0	0	0	1		1	1	1	1	1	1	1	1	1	1	0	0	0	1	1	Томуу, томуу төст өвчин, уушигний өвчин	120	5	0	0	3	8888	0	1	0	0	0	1	1	3	3	3	10	80000	8888	150000
KHAN155	8	0	6	0	0	0	0	0	0	0	1	1		1	1	0	0	0	0	0	0	0	1	0	0	0	0	5	ҮГҮЙ	8888	8888	0	1	8888	8888	0	0	0	0	1	4	4	4	2	3	8888	8888	8888	8888
KHAN156	8	0	11	0	1	0	0	0	0	0	0	1		1	0	1	1	0	0	1	0	1	1	0	0	0	0	4	ханиад хүрэх, бөөр өвдөх, даралт ихсэх	8	1	0	0	1	8888	0	1	0	0	0	3	1	1	4	3	2	100000	5	50000
KHAN157	8	0	7	0	0	0	0	0	0	1	0	1		1	1	0	0	0	1	1	1	0	0	0	0	1	0	1	ханиад	2	1	0	0	2	8888	0	1	0	0	0	1	2	1	2	3	3	8888	6	25000
KHAN158	8	0	10	0	1	0	0	0	0	1	0	2		1	1	1	1	1	1	1	1	1	1	1	1	1	1	3	ХАНИАД	24	3	0	0	2	8888	1	0	0	0	0	2	3	1	4	1	2	45000	10	500000
KHAN159	8	0	20	1	1	0	0	0	0	1	0	1		1	1	1	1	1	0	0	1	1	1	0	0	0	0	1	ханиад хатгаа	48	6	0	0	2	8888	0	1	0	0	0	1	1	1	4	3	3	30000	5	20000
KHAN160	8	0	25	0	0	0	0	0	0	0	1	2		1	1	1	0	0	0	0	1	0	1	0	0	0	0	5	байхгүй	8888	8888	0	1	8888	8888	0	0	0	0	1	4	4	4	4	3	8888	8888	8888	20000
KHAN161	8	0	20	1	0	0	0	0	0	0	0	3		1	1	1	0	0	0	1	1	0	1	1	0	0	0	1	ХАНИАД,ТОМУУ	40	5	0	0	2	8888	0	1	0	0	0	1	1	1	3	3	7	150000	7	175000
KHAN162	8	0	16	1	0	0	0	0	0	0	0	1		1	1	1	0	0	1	1	0	1	1	0	0	0	1	4	ХҮҮХЭД ӨВДСӨН	8888	8888	0	1	8888	8888	0	1	0	0	0	2	4	1	2	3	8888	30000	4	50000
KHAN163	8	0	15	0	1	0	0	0	0	0	0	1		1	1	1	1	1	0	0	1	0	1	0	0	0	0	4	ХАНИАД	8888	8888	0	1	8888	8888	0	0	0	0	1	4	1	1	4	3	3	150000	5	1000
KHAN164	8	0	7	1	0	1	0	0	0	0	0	2		1	1	1	1	1	1	1	1	1	1	1	1	1	1	1	Ханиад хүндэрч эмнэлэгээр эмчлүүлэх шаардлагата	5	5	0	0	3	8888	0	1	1	0	1	1	1	1	2	3	4	350000	6	100000
KHAN165	8	1	44	1	1	0	0	0	0	0	0	1		1	1	1	1	1	0	0	0	0	1	1	1	0	0	3	ХАНИАД ТОЛГОЙ ӨВДӨХ	8	1	0	0	1	8888	0	0	0	1	0	1	3	1	4	3	3	200000	4	200000
KHAN166	8	0	20	1	0	0	0	0	0	1	0	1		1	1	1	1	0	0	1	0	0	1	0	0	1	0	1	Өвдөөгүй	16	2	0	1	8888	8888	0	0	0	0	1	3	3	1	1	3	5	55000	9	55000
KHAN167	8	0	8	1	1	0	0	0	0	0	0	1		1	1	1	1	0	1	0	1	0	1	1	0	1	0	4	Ханиад, хатгаа	24	2	0	0	1	8888	0	1	0	0	0	3	4	1	4	3	3	30000	6	50000
KHAN168	8	0	5	0	1	0	0	0	0	0	0	1		1	1	0	0	0	0	1	1	0	1	0	0	0	0	3	ХАНИАД	24	1	0	1	8888	8888	0	1	0	0	0	4	4	3	4	1	1	20000	2	5000
KHAN169	8	1	21	1	1	0	0	0	0	1	1	3		1	0	0	1	1	1	1	1	0	1	0	0	0	0	4	СҮРЪЕЭ	3	8888	0	0	1	8888	0	1	0	0	1	2	2	1	4	1	4	50000	6	40000
KHAN170	8	0	16	1	1	0	0	0	0	1	1	1		1	1	1	1	1	1	1	1	1	1	1	1	1	1	3	Ханиад, хатгалгаа, тархины цусан хангамж багах.	72	3	0	0	2	8888	1	1	1	0	0	2	2	1	2	3	2	50000	1	30000
KHAN171	8	1	32	1	1	0	0	0	1	1	0	1		1	1	1	1	0	0	0	0	1	1	0	0	0	0	3	2019-2020 онд ханиад, хатгаа. /бүр өмнө хагалгаанд орж	216	9	0	0	2	8888	0	0	0	0	1	3	2	1	3	3	4	8888	2	40000
KHAN172	8	0	10	0	1	0	0	0	0	0	0	1		1	1	1	1	1	1	1	1	1	1	0	0	0	0	5	өвдөөгүй	8888	8888	0	1	8888	8888	0	0	0	0	1	3	4	1	4	3	8888	8888	5	15000
KHAN173	8	0	4	1	1	0	0	0	0	1	1	1		1	1	1	0	0	1	1	1	0	1	1	0	0	0	1	ханиад хүндрээд хатгаа болсон 2 хүүхэд	8888	8888	0	0	2	8888	0	1	0	0	0	4	4	1	2	3	3	75000	5	130000
KHAN174	8	0	17	1	1	0	0	0	0	1	1	1		1	1	1	1	1	1	1	1	1	1	1	0	1	0	4	ханилах, хатгаа авах	8	8888	0	0	2	8888	1	1	0	0	1	2	2	1	4	3	4	8888	3	100000
KHAN175	8	0	12	1	0	0	0	0	0	0	0	1		1	1	1	1	1	0	0	0	0	1	0	0	0	0	1	ХҮҮХЭД МААНЬ СУУЛГАЖ ГҮЙЛГЭСЭН	24	1	0	0	1	8888	0	1	0	0	0	4	4	2	4	3	3	50000	4	150000
KHAN176	8	0	16	1	1	0	0	0	0	0	0	1		1	0	1	1	0	0	0	1	1	0	1	0	0	0	3	ЭЛЭГ	72	8888	0	1	8888	8888	0	1	0	0	0	1	2	1	4	1	1	200000	6	200000
KHAN177	8	1	23	0	1	0	0	0	0	0	1	4		1	0	1	0	0	0	1	1	1	1	0	0	0	0	3	бие сульдах толгой өвдөх ханих гэх мэт	8888	7	0	0	3	8888	0	0	0	0	1	2	2	1	3	5	3	80000	4	30000
KHAN178	8	0	5	1	0	1	0	1	0	0	0	1		1	1	1	0	0	1	0	0	1	1	0	0	0	0	1	Гэр бүлээс хүүхэд өвдсөн тохиолдолд чөлөө авдаг .	24	3	0	0	1	8888	0	0	0	0	1	2	3	2	2	3	5	15000	2	15000
KHAN179	8	0	5	1	0	0	0	0	0	0	0	1		1	1	1	0	0	1	0	0	0	1	0	0	0	0	1	ханиад хатгаа болж байсан	8888	8888	0	0	1	8888	0	1	0	0	0	2	2	1	4	3	2	40000	4	40000
KHAN180	8	0	15	1	1	0	0	0	0	0	1	2		1	0	1	1	0	1	0	0	0	1	0	0	0	0	1	Хүүхэд өвдөж хатгаа болох өөрөө бол харшил хөдлө�	8888	8888	0	0	2	8888	1	0	0	0	1	2	2	1	4	3	3	80000	4	30000
KHAN181	8	0	13	0	0	1	0	0	0	0	0	2		1	1	1	1	1	1	1	1	1	1	1	0	0	0	2	Зүрх даралт ихсэх	8888	8888	0	0	1	8888	0	1	0	0	0	1	1	2	4	4	2	150000	4	20000
KHAN182	8	0	15	1	0	0	0	0	0	0	0	1		1	1	1	1	1	1	1	1	1	1	1	0	0	1	3	Ханиад ларенгит	8	1	0	0	1	8888	1	0	0	0	0	1	2	3	1	3	2	150000	5	200000
KHAN183	8	0	20	0	0	0	0	0	0	1	0	1		1	0	1	0	1	0	1	1	1	1	0	0	0	0	3	ханиад маш өндөр халуунтай	8888	2	0	0	1	8888	0	1	0	0	0	2	2	1	2	5	2	30000	3	50000
KHAN184	8	0	20	1	1	0	0	0	1	1	0	1		1	1	1	1	1	0	0	1	0	1	0	0	0	0	1	ханиад	16	2	0	0	2	8888	0	1	0	0	0	4	2	4	4	3	10	80000	10	75000
KHAN185	8	1	24	1	0	1	0	0	0	0	0	1		1	0	0	1	0	0	1	0	0	1	0	0	0	0	1	ханийд хүрэх халуурах	72	3	0	0	2	8888	0	1	0	0	0	4	4	1	4	2	3	200000	1	500000
KHAN186	8	0	8	1	1	0	0	0	0	1	1	1		1	1	1	1	0	0	0	1	1	1	1	0	0	0	1	ханиад ангинаар өвдөж байсан ч өөрөө өвдсөн үед а	80	10	0	0	4	8888	0	1	0	0	1	1	2	1	4	3	10	25000	5	150000
KHAN187	8	0	10	0	1	0	0	0	0	0	0	1		1	1	1	0	1	0	0	1	0	1	0	0	0	0	3	хатгаа	24	3	0	0	1	8888	0	1	0	0	0	3	3	1	4	1	1	8888	11	10000
KHAN188	8	0	17	0	0	0	0	0	0	0	1	2		1	1	1	0	0	0	0	0	0	1	0	0	1	0	1	ХАТГАА	40	5	0	0	2	8888	0	0	1	0	0	2	3	1	3	3	2	100000	3	50000
KHAN189	8	0	21	0	1	0	0	0	0	0	0	2		1	1	1	1	1	1	1	1	1	1	1	1	1	0	1	ханиад хатгаа	8	1	0	0	1	8888	0	0	0	0	1	3	4	1	3	3	4	55000	4	50000
MNDKH01	9	1	27	1	0	0	0	0	0	0	0	2		1	1	1	0	0	0	1	1	0	1	0	0	0	0	4		8	1	1	0	8888	8888	0	0	0	0	0	3	2	2	3	3	3	400000	5	300000
MNDKH02	9	1	65	0	0	0	0	0	0	0	0	1		1	1	0	0	1	0	0	0	0	1	0	0	0	0	4	haniad	8888	8888	1	0	1	8888	0	0	0	0	0	4	4	2	3	1	8888	8888	2	48000
MNDKH03	9	1	33	1	1	0	0	0	1	1	0	1		1	1	1	1	0	0	0	1	0	1	1	0	0	1	3	haniad chihrin shijin	8888	4	0	0	2	30000	1	0	0	0	0	4	4	2	1	3	1	55000	1	60000
MNDKH04	9	1	27	0	0	0	0	0	0	0	0	1		1	0	1	0	0	0	0	0	0	1	0	0	0	0	5		8888	8888	0	1	4	8888	0	1	0	0	0	4	4	2	4	3	8888	8888	8888	8888
MNDKH05	9	1	52	0	0	0	0	0	0	1	0	1		1	1	1	0	0	0	0	0	0	1	0	0	0	0	4	haniad	8888	8888	1	0	8888	8888	0	0	0	0	1	3	3	4	3	5	8888	8888	2	60000
MNDKH06	9	0	20	0	0	0	0	0	0	0	1	1		1	1	1	0	0	0	0	0	0	1	0	0	0	0	1	hatgalgaa	8888	2	0	0	2	40000	0	0	0	0	1	4	4	4	4	3	8888	8888	4	200000
MNDKH07	9	1	33	0	1	0	0	0	0	0	0	2		1	0	1	1	0	0	1	0	0	1	0	0	0	0	4	haniad daralt	8888	8888	0	1	4	38000	0	0	0	0	1	3	2	4	2	3	8888	8888	8888	8888
MNDKH08	9	0	15	0	1	0	0	0	0	0	0	1		1	1	1	0	0	0	0	1	0	1	0	0	0	0	4		2	8888	0	0	1	100000	1	0	0	0	0	1	4	3	1	1	8888	200000	8888	150000
MNDKH09	9	1	56	0	1	0	0	0	0	0	0	1		1	1	1	0	0	1	0	1	0	1	1	0	0	0	4	haniad	8888	8888	1	0	8888	8888	0	0	0	0	0	3	4	4	4	1	8888	50000	8888	100000
MNDKH10	9	0	14	1	1	0	0	0	1	0	0	1		1	1	1	0	1	0	0	0	0	1	0	0	0	0	1	haniad	8888	8888	1	0	8888	8888	0	0	0	0	0	1	1	2	1	3	8888	8888	8888	8888
MNDKH11	9	0	10	0	1	0	0	0	0	1	0	2		1	0	1	1	0	0	1	1	0	1	0	0	0	0	1	haniad hatgalgaa	8888	8888	1	0	4	8888	0	0	0	0	0	2	4	3	1	3	5	325000	6	97000
MNDKH12	9	0	24	0	0	0	0	0	0	0	0	1		1	0	1	0	0	1	0	0	0	1	0	0	0	0	1	haniad	8888	8888	0	1	4	8888	0	0	0	0	0	4	1	3	1	3	8888	8888	8888	8888
MNDKH13	9	0	19	0	1	0	0	0	0	0	0	2		1	0	1	0	0	0	0	0	0	1	0	0	0	0	5		8888	8888	1	0	4	8888	0	1	0	0	0	2	3	3	3	3	8888	8888	5	200000
MNDKH14	9	0	30	1	0	0	0	0	0	1	0	2		1	1	1	0	0	0	0	1	1	1	0	0	0	0	1	bronhit	8888	8888	1	0	1	55000	0	0	0	0	1	4	4	3	4	3	10	100000	10	10000
MNDKH15	9	0	18	1	0	0	0	0	0	0	0	1		1	1	1	0	0	0	1	0	0	1	0	0	0	0	1	hatgaa	8888	2	0	0	2	50000	1	0	0	0	0	1	2	2	2	3	2	100000	1	50000
MNDKH16	9	1	23	0	1	0	0	0	0	1	0	1		1	1	0	1	0	1	1	0	0	1	0	0	0	0	3	hatgalgaa	8888	8888	0	1	8888	8888	0	0	0	0	0	4	4	3	1	3	4	100000	6	300000
MNDKH17	9	0	15	1	0	0	0	0	0	1	0	2		1	1	1	1	0	0	1	1	0	1	0	0	0	0	1	bronhit hatgalgaa	2	4	1	0	2	8888	1	0	0	0	0	2	2	2	4	3	1	100000	1	50000
MNDKH18	9	0	9	0	1	0	0	0	0	0	0	2		1	0	1	0	0	0	0	0	0	0	0	0	0	0	5		8888	8888	0	1	4	8888	0	0	0	0	1	4	4	3	2	2	8888	8888	8888	8888
MNDKH19	9	1	30	1	0	0	0	0	0	0	0	2		1	1	1	0	0	0	0	0	1	1	0	0	0	0	1		8888	8888	1	0	8888	50000	0	1	0	0	0	3	4	1	1	3	2	100000	3	100000
MNDKH20	9	0	20	1	0	0	0	0	0	0	1	1		0	1	1	0	1	0	0	1	1	1	1	0	0	0	5		8888	8888	0	0	4	8888	0	0	0	0	1	4	4	4	4	3	2	100000	3	70000
MNDKH21	9	1	49	0	0	0	0	0	0	0	0	2		1	1	1	0	0	0	0	0	1	1	0	0	0	0	5		8888	8888	1	0	4	8888	0	0	0	0	1	4	2	3	4	3	8888	8888	8888	8888
MNDKH22	9	0	14	1	0	0	0	0	0	0	0	1		1	1	1	0	0	0	1	0	0	1	0	0	0	0	1	uushignii hatgalgaa	8888	8888	1	0	8888	50000	0	1	0	0	0	1	4	2	1	3	2	100000	3	250000
MNDKH23	9	0	23	0	0	0	0	0	0	0	0	2		1	0	1	0	1	0	0	0	0	1	0	0	0	0	4	haniad	8888	8888	1	0	8888	8888	0	0	0	0	1	4	4	3	1	1	2	50000	6	180000
MNDKH24	9	0	18	1	1	0	0	0	0	1	0	2		1	1	1	0	1	0	0	1	0	1	0	0	1	0	1	haniad darhlaa sulrah ydargaa tusah	8888	8888	1	0	1	48000	0	1	0	0	0	3	2	3	2	3	2	50000	3	70000
MNDKH25	9	0	10	0	0	0	0	0	0	0	1	2		1	0	1	1	1	0	1	1	1	1	1	0	0	0	5		8888	8888	0	1	4	8888	0	1	0	0	0	4	4	2	4	3	5	200000	10	350000
MNDKH26	9	0	11	1	0	0	0	0	0	1	0	2		1	0	1	0	0	0	0	1	1	1	0	0	0	0	3	haniad	8888	1	1	0	2	8888	1	0	0	0	0	4	3	3	2	3	8888	8888	6	28000
MNDKH27	9	0	22	0	0	0	0	0	1	0	0	1		1	0	1	0	0	1	0	1	0	1	1	0	0	0	5	bambai bulchirhain dutagdal	8888	8888	1	0	4	55000	0	1	0	0	0	3	3	2	2	3	3	250000	2	160000
MNDKH28	9	1	35	1	0	0	0	0	0	0	0	1		1	1	0	0	0	0	0	1	0	1	1	0	0	0	4	hoolion angina uye much	8888	8888	0	1	8888	8888	0	0	0	0	0	3	3	4	2	3	5	100000	9	200000
MNDKH29	9	0	9	0	0	0	0	0	0	1	0	1		1	0	0	1	0	0	0	0	0	1	0	0	0	0	5		8888	8888	1	0	4	8888	0	0	0	0	1	4	3	3	1	2	8888	8888	2	45000
MNDKH30	9	0	12	1	0	0	0	0	0	1	0	1		1	1	1	0	0	0	0	1	1	1	0	0	0	0	1	huuhed haniad hursen	8888	8888	0	0	2	8888	0	0	0	0	0	4	4	2	4	3	1	20000	1	75000
MNDKH31	9	1	51	0	0	0	0	0	0	1	0	1		1	0	0	1	0	0	1	1	0	1	0	1	1	1	4	tolgoi uwduh, hanialgah, nus goojih	8888	8888	1	0	8888	8888	0	0	0	0	0	4	4	2	4	3	8888	8888	8888	8888
MNDKH32	9	0	51	0	0	0	0	0	0	0	1	2		1	0	0	0	0	0	0	1	0	1	0	0	0	1	5		8888	8888	1	0	2	8888	1	0	0	0	0	4	4	3	1	1	2	100000	2	60000
MNDKH33	9	0	23	1	1	0	0	0	0	1	0	1		1	1	1	0	0	0	0	1	1	1	0	0	0	0	1	haniad	8888	8888	1	0	4	8888	0	0	0	0	1	2	1	1	2	3	2	500000	8888	8888
MNDKH34	9	0	10	0	1	0	0	0	0	0	0	2		0	1	1	0	0	0	0	0	0	1	0	0	0	0	3	haniad	8888	2	0	0	3	75000	0	1	0	0	0	2	3	2	2	2	5	80000	7	210000
MNDKH35	9	0	20	1	0	0	0	0	0	0	0	2		1	0	0	0	0	1	1	0	1	1	0	0	0	0	1	haniad	8	10	0	0	1	70100	0	1	0	0	0	4	1	2	1	3	3	75000	3	120000
MNDKH36	9	1	25	0	0	0	0	0	0	0	0	1		1	1	1	1	1	1	1	1	1	1	0	0	0	0	5		8888	8888	0	1	4	8888	0	0	0	0	0	4	4	3	2	3	8888	8888	2	30000
MNDKH37	9	0	35	0	0	0	0	0	0	1	0	1		1	0	1	0	1	0	0	0	0	1	0	0	0	0	5		8888	8888	0	1	4	8888	0	0	0	0	0	4	2	2	2	2	8888	8888	8888	8888
MNDKH38	9	0	18	0	0	0	0	0	0	0	0	1		1	1	0	0	1	0	0	1	0	1	0	0	0	0	4	haniad	8888	8888	0	0	8888	8888	0	0	0	0	0	1	2	2	2	3	8888	8888	8888	8888
MNDKH39	9	0	20	1	0	0	0	0	0	0	0	2		1	1	1	1	0	0	1	1	1	1	0	1	0	0	1	haniad	8888	8888	1	0	4	8888	0	0	0	0	1	4	2	1	3	3	8888	8888	8888	100000
MNDKH40	9	0	20	0	0	0	0	0	1	0	0	1		0	0	1	0	0	0	1	0	0	0	0	0	0	0	2		8888	8888	0	0	8888	8888	0	0	0	0	0	1	1	3	2	2	8888	8888	8888	8888
MNDKH41	9	1	28	0	0	0	0	0	0	0	1	2		1	1	1	1	0	0	0	0	0	1	0	0	0	0	5		8888	8888	1	0	4	55000	0	1	0	0	0	3	3	2	2	5	3	60000	3	60000
MNDKH42	9	0	18	0	0	0	0	0	0	0	0	1		1	1	0	0	1	0	0	1	0	1	0	0	0	0	1	haniad	8888	8888	1	0	8888	8888	0	0	0	0	0	1	4	3	2	3	8888	8888	8888	50000
MNDKH43	9	0	10	0	1	0	0	0	0	0	0	1		0	0	0	0	0	1	0	0	1	0	0	1	0	0	4	uy much	8888	8888	1	0	8888	8888	0	0	0	0	1	3	3	1	4	1	8888	8888	8888	8888
MNDKH44	9	0	10	0	0	0	0	0	0	0	1	1		1	1	1	0	0	0	0	0	0	1	0	0	0	0	3	buur uwduh haniad	8888	14	0	0	4	8888	0	0	0	0	0	1	3	2	1	1	8888	8888	8888	8888
MNDKH45	9	0	10	0	1	0	0	0	0	1	0	1		1	0	1	1	0	0	0	0	0	0	0	0	0	0	5		8888	8888	1	0	4	8888	0	0	0	0	0	3	4	2	4	2	8888	8888	8888	8888
MNDKH46	9	1	40	0	1	0	0	0	0	0	0	3		1	0	1	0	0	0	0	0	1	1	0	0	0	0	4	dotor	8888	8888	0	1	4	8888	0	0	0	0	0	4	4	2	3	3	1	20000	1	130000
MNDKH47	9	0	21	0	1	0	0	0	0	1	0	2		1	1	1	0	0	0	1	0	1	1	0	0	0	0	5		8888	8888	0	1	4	8888	1	0	0	0	0	3	4	2	1	1	8888	8888	8888	8888
MNDKH48	9	0	15	0	0	0	0	0	0	0	0	1		1	0	0	0	0	0	1	1	0	1	1	0	0	0	5		8888	8888	1	0	4	8888	0	0	0	0	0	4	4	2	3	1	8888	8888	2	50000
MNDKH49	9	1	38	0	1	0	0	0	0	0	0	1		0	1	1	1	0	0	0	1	0	1	0	0	0	0	3	haniad	8888	8888	1	0	2	8888	0	0	0	0	1	3	3	3	1	3	4	20000	4	30000
MNDKH50	9	1	27	1	0	0	0	0	0	0	0	1		1	1	1	1	1	0	0	0	0	1	0	0	0	0	5		8888	8888	1	0	1	8888	1	1	0	0	0	3	3	2	3	3	8	30000	15	15000
[truncated: 40 more columns]

## Sheet: codebook
Codebook	Definition
ID	ID
Organization	Organization name
RD	National identification number
K1	Were you born in Ulaanbaatar city?
K2	How many years have you been living in Ulaanbaatar city?
K3.1	Because of taking care for sick children
K3.2	Because of doctor's visit
K3.3	Because of heavy work load
K3.4	Because of not interest in this job
K3.5	Because of avoiding job duties
K3.6	Because of taking care of sick family members
K3.7	Because of someone's death in the family
K3.8	Others
K4	Which symptoms have you experienced during high air pollution periods?
K4.1
K5	Do you think that air pollution causes diseases?
Q1.1	Cough
Q1.2	Sore throat, Scratchy throat
Q1.3	Itchy nose, Blocked nose, Runny nose
Q1.4	Shortness in breathing, Difficulty in breathing
Q1.5	Red, blurried, sore, itched, runny eyes
Q1.6	Dizziness, Headache, Heavy head
Q1.7	Fatigue
Q1.8	Nausea
Q2.1	Respiratory tract diseases
Q2.2	Cardiovascular diseases
Q2.3	Cerebravascular diseases
Q2.4	Maternal and baby outcomes related diseases
Q2.5	Diabetes
Q3	Have you and your family ever been absent during high air polluted periods?
Q4	If yes, what was the disease? /Write/
Q5.1	How long have you been sick due to air pollution related diseases in high pollution days? /By Hours/
Q5.2	How long have you been sick due to air pollution related diseases in high pollution days? /By days/
Q5.3	Still come to job even sick
Q5.4	I was never sick
Q6	What was the frequency when you are absent during high polluted winter days?
Q6_1	lost salary due to one day missed
Q7.1	Sick leave(approved)
Q7.2	Sick leave (unpaid)
Q7.3	Borrowed sick time
Q7.4	Vacation leave
Q7.5	others
Q8	How often do you coordinate the duty of co-workers when they are sick during high air polluted periods?
Q9	If yes, have you ever stressed due to unplanned extra man role at your job?
Q10	How do you feel when you request sudden leave from your job due to sickness during high air pollution in winter?
Q11	Does your company have flexible working arrangements such as working from home or duty sharing?
Q12	Who is the sickest during winter high polluted periods?
Q13A.1	Diagnosis and doctor visit related costs /Frequence time/
Q13A.2	Diagnosis and doctor visit related costs /Average costs/MNT//
Q13B.1	Medicine buying related costs /Frequence time/
Q13B.2	Medicine buying related costs /Average costs MNT/
Q13C.1	Hospitalization related costs /Frequence time/
Q13C.2	Hospitalization related costs /Average costs MNT/
Q13D.1	Transportation and food related cost /Frequence time/
Q13D.2	Transportation and food related cost /Average costs MNT/
Q14	Age
Q15	Gender
Q16	Education
Q17	Current position
Q17A	What is your salary range per month?
Q18	Years and months worked in this company
Q19.1	District
Q19.2	Address
Q20	Do you have a child?
Q21	If yes, how many kids do you have?
Q22	How many hours do you work per day?
Q23.1	Distance from home to office /km/
Q23.2	Number of bus stop
Q24	How often do you wear air pollution mask?
Q25	Do you use air purifier at home?
Q26	Please choose that what actions does your company take to protect employees from air pollution’s harmful effects?
Q27	Which type of house do you leave?
Q27_1	What kind of heating and burnings source do you burn?
Q28	Which transportation do you use when you come to your work place?
Q29	Do you smoke?
Q29_1.1	If yes, how many years
Q29_1.2	number of cigarettes per day?
Q29_2	If no, are you passive smokers at workplace or home?
Q30.1	Height meter
Q30.2	Weight /kilogramm/
BMI
recode_Q3	Have you and your family ever been absent during high air polluted periods?
re3_Q3	NONE YES PRESENTEEISM
Q6_recode
Human_capital
company_size
company_size_recode
company_type
company_locations
Q11_recode
filter_$	Organization = 1 (FILTER)
